# Supplementary material for: Prevalence and impact of molecular variation in the three-prime repair exonuclease 1 TREX1 and its implications for oncology
Source: Hum Genomics. 2025 Jun 28;19:73. doi: 10.1186/s40246-025-00785-y (PMC12206365; doi:10.1186/s40246-025-00785-y)
Supplement: Supplementary file 1 — Additional file 1. Data S1. Protein sequence alignment of 168 mammalian TREX1b sequences in Clustal format. [file 40246_2025_785_MOESM1_ESM.txt]

CLUSTAL

XP_027716428.1/1-325  M-GLEAASSRP--------METLVFMDLEATGLPFSQPKVTELCLVAVHRHALEGPQPAP
XP_020854878.1/1-325  M-GLEAASRRP--------METLVFMDLEATGLPFSQPKVTELCLVAIHRHALEGPQPAP
XP_036594929.1/1-325  M-GLEAASSRP--------METLVFMDLEATGLPFSQPKVTELCLVAIHRHALEGLQPAP
XP_043833144.1/1-325  M-GLEAASSRP--------METLVFMDLEATGLPFSQPKVTELCLVAIHRHALEGPQPAP
XP_031817059.1/1-325  M-GLEAAAPRP--------METLVILDLEATGLPFSQPKVTELCLVAIHRHALEGPQAAP
XP_001375011.2/1-294  M-GLEAASSRP--------METLVFMDLEATGLPFSQPKVTELCLVAIHRHALEASQQAP
XP_044540438.1/1-326  M-GLEAASSRP--------METLVFMDLEATGLPFSQPKVTELCLVAIHRHALEAPQQTP
XP_038595983.1/1-335  MRCLEVSERGPAAGFFPVSMETLVFMDLEATGLPFSQPKITEICLLAVHRHALE----RT
XP_028906636.1/1-340  MRCLEMAERGSGASFLPVSMETLVFMDLEATGLPFSQPKITEICLLAVHRHALE----RT
XP_012885722.1/1-303  M-DRQASRPGP--------MQTLIFLDLEATGLPFSQPKITELCMLAVHRRALE--STPT
XP_042522029.1/1-303  M-DRQASRPGP--------MQTLIFLDLEATGLPFSQPKITELCMLAVHRRALE--STPT
XP_048190559.1/1-317  M-DPQASPPGP--------MQTLIFFDLEATGLPFSQPKITELCLLAVHRRALE--HAPP
XP_005326927.1/1-314  M-GSQAPPPGP--------MQTLIFLDLEATGLPFSQPKVTELCLLAVHRCALE--NTLT
XP_027789484.1/1-314  M-GSQAPPPGP--------MQTLIFLDLEATGLPFSQPKVTELCLLAVHRCALE--NTLT
XP_015342756.1/1-314  M-GSQAPPPGP--------MQTLIFLDLEATGLPFSQPKVTELCLLAVHRCALE--NTLT
XP_046287496.1/1-314  M-GSQAPPPGP--------MQTLIFLDLEATGLPFSQPKVTELCLLAVHRCALE--NTLT
XP_026239674.1/1-314  M-GSQAPPPGP--------MQTLIFLDLEATGLPFSQPKVTELCLLAVHRCALE--NTLT
XP_047421155.1/1-314  M-GSQAPPPGP--------MQTLIFLDLEATGLPFSQPKVTELCLLAVHRCALE--STLT
XP_008851470.1/1-312  M-GSQALPSGP--------MQTLIFLDLEATGLPFSQPKVTELCLLAVHRWALE--NTSI
XP_038178559.1/1-313  M-GSHALPHGP--------MQTLIFLDLEATGLPFSQPKVTELCLLAVHRYALE--NTSI
XP_041532851.1/1-313  M-GSHALPHGP--------MQTLIFLDLEATGLPFSQPKVTELCLLAVHRYALE--NTSI
XP_005348018.1/1-313  M-GSHALPHGP--------MQTLIFLDLEATGLPFSQPKVTELCLLAVHRYALE--NTSI
XP_048278978.1/1-313  M-GSHALPHGP--------MQTLIFLDLEATGLPFSQPKVTELCLLAVHRYALE--NTSI
XP_028742756.1/1-313  M-GSQALPHGP--------MQTLIFLDLEATGLPYSQPKVTELCLLAVHRHALE--NTSI
XP_006978349.2/1-313  M-GSQALPHGP--------MQTLIFLDLEATGLPYSQPKVTELCLLAVHRYALE--NTSI
XP_036050119.1/1-313  M-GSQALPHGP--------MQTLIFLDLEATGLPFSQPKITELCLLAVHRYALE--NTSI
NP_001020160.1/1-316  M-GSQALPHGH--------MQTLIFLDLEATGLPYSQPKITELCLLAVHRHALE--NSSM
XP_032766590.1/1-316  M-GSQALPHGH--------MQTLIFLDLEATGLPYSQPKITELCLLAVHRHALE--NSSM
XP_028612526.1/1-314  M-GSKALPHGH--------MQTLIFLDLEATGLPLSQPKVTELCLLAVHRHALE--NSSI
XP_021063240.1/1-316  M-GSHTLPHGH--------MQTLIFLDLEATGLPLSQPKVTELCLLAVHRHALE--NISI
NP_001012236.1/1-314  M-GSQTLPHGH--------MQTLIFLDLEATGLPSSRPEVTELCLLAVHRRALE--NTSI
XP_004662083.1/1-314  M-GSQAPPPGP--------MQTLIFLDLEATGLPFSQPKVTELCLLAVHRYALE--NTPI
XP_004833998.1/1-313  M-GSQALPPGP--------MQTLIFLDLEATGLPFSQPKITELCLLAVHRCALE--NSST
XP_004642200.1/1-313  M-ASQALPPGP--------MQTLIFLDLEATGLPFSQPKVTELCLLAVHRCALE--SSSP
XP_005006676.1/1-314  M-ASPALPPGP--------MQTLIFLDLEATGLPFSQPKVTELCLLAIHRCALE--SSSP
XP_016005330.1/1-314  M-GSQALPPGP--------MQTLIFLDLEATGLPFSQPKITELCLLAVHRCALE--SSPS
XP_020033284.1/1-307  M-A-----PGP--------MQTLIFLDLEATGLPFSQPKVTELCLLAVHRHALE--STST
XP_002713390.2/1-314  M-SSQAPPPGP--------MQALIFLDLEATGLPFSQPKITELCLLAVHRCALE--SAPP
NP_338599.1/1-314     M-GSQALPPGP--------MQTLIFFDMEATGLPFSQPKVTELCLLAVHRCALE--SPPT
XP_030865682.1/56-369 M-GSQALPPGP--------MQTLIFFDMEATGLPFSQPKVTELCLLAVHRCALE--SPPT
XP_019489946.1/28-341 M-DSQALPLRP--------MQTLIFLDLEATGLPFSQPKITELCLLAVHRCALE--SPPS
XP_003504288.2/31-343 M-GSQALPLGP--------MQTLIFLDLEATGLPFSQPKITELCLLAVHRCALE--NTSI
XP_041617760.1/26-339 M-GSQAPAQGP--------VQTLIFLDLEATGLPSSQPKVTELCLLAVHRCALE--SSPT
XP_021519040.1/31-344 M-GSQALPHGP--------MQTIIFLDLEATGLPLSQPKITELCLLAVHRYALE--NTSI
XP_005075027.2/49-361 M-GSQALPHGP--------MQTLIFLDLEATGLPFSQPKITELCLLAVHRCALE--NSSI
XP_034380941.1/31-345 M-DSKTLPHGH--------MQTLIFLDLEATGLPMSQPKVTELCLLAVHRHALE--NTSI
XP_021028672.1/31-339 M-GSQTLPHGH--------MQTLIFLDLEATGLPLSRPKVTELCLLAVHRHALE--NTSI
XP_031201661.1/31-343 M-GSQALLHGH--------MQTLIFLDLEATGLPLSQPKVTELCLLAVHRHALE--NTSV
XP_005410208.2/46-359 M-ASKALPPGP--------MQTLIFLDLEATGLPGSQPKVTELCLLAVHRCALE--SSAP
XP_011836379.1/75-388 M-GSQALPPGP--------MQTLIFFDMEATGLPFSQPKVTELCLLAVHRCALE--SPPT
XP_002802855.1/75-388 M-GSQALPPGP--------MQTLIFFDMEATGLPFSQPKVTELCLLAVHRCALE--SPPT
XP_021790135.2/75-388 M-GSQALPPGP--------MQTLIFFDMEATGLPFSQPKVTELCLLAVHRCALE--SPPT
XP_010613946.1/61-374 M-GSQALPRAP--------MQTLIFLDLEATGLPFSQPKITELCLLAIHRCALE--SSST
XP_008969971.1/30-343 M-GSQALPPGP--------MQTLIFFDMEATGLPFSQPKVTELCLLAVHRCALE--SPPT
XP_032145606.1/61-374 M-GSQALPPGP--------MQTLIFFDMEATGLPFSQPKVTELCLLAVHRCALE--NPPT
XP_017370496.2/61-374 M-GSQALPPGP--------MQTLIFFDMEATGLPFSQPKVTELCLLAVHRCALE--NPPT
XP_025844597.1/60-373 M-GSQAPAQGP--------VQTLIFLDLEATGLPSSQPKVTELCLLAVHRCALE--SSPT
XP_008056448.1/60-373 M-GSQAPPPGP--------MQTLIFLDLEATGLPFAQPKVTELCLLAIHRCALE--NPPT
XP_044109569.1/58-370 M-GSQAPAPGP--------VQTLIFLDLEATGLPSSQPKVTELCLLAVHRCALE--SSPP
XP_007472252.1/55-368 M-GSQALPPGP--------VQTLIFLDLEATGLPFSQPKVTELCLLAIHRWALE--RLPT
XP_020771641.1/41-355 M-GSRALPPGP--------VQTLIFLDLEATGLPFSQPKITELCLLAVHRYALE--GLSA
XP_043741794.1/48-362 M-GSRALPPGP--------VQTLIFLDLEATGLPFSQPKITELCLLAVHRSALE--GLSA
XP_043298324.1/48-362 M-GSRALPPGP--------VQTLIFLDLEATGLPFSQPKITELCLLAVHRSALA--GLSA
XP_004581799.1/2-312  M-GSQTPPPEL--------VQTLIFLDLEATGLPFSQPKITELCLLAVHRCALE--SPST
XP_040850346.1/2-311  M-GSQTPPPEL--------VQTLIFLDLEATGLPFSQPKITELCLLAVHRCALE--SPST
XP_024211227.1/1-314  M-GSQALPPGP--------MQTLIFFDMEATGLPFSQPKVTELCLLAVHRCALE--SPPT
XP_002813830.1/1-314  M-GSQALPPGP--------MQTLIFFDMEATGLPFSQPKVTELCLLAVHRCALE--SPPI
XP_012352527.1/1-314  M-GSQALPPGP--------MQTLIFFDMEATGLPFSQPKVTELCLLAVHRCALE--SPPT
XP_011794556.1/1-314  M-GSQALPPGP--------MQTLIFFDMEATGLPFSQPKVTELCLLAVHRCALE--SPPT
XP_032017557.1/1-314  M-GSQALPPGP--------MQTLIFFDMEATGLPFSQPKVTELCLLAVHRCALE--SPPT
XP_033062185.1/1-314  M-GSKALPPGP--------MQTLIFFDMEATGLPFSQPKVTELCLLAVHRCVLE--SPPT
XP_013977676.1/26-339 M-GSQAPAQGP--------VQTLIFLDLEATGLPSSQPKVTELCLLAVHRCALE--SSPT
XP_010368722.1/1-314  M-GSQALPPGP--------MQTLIFFDMEATGLPFSQPKVTELCLLAVHRCALE--SSPT
XP_023087195.1/1-314  M-GSQALPPGP--------MQTLIFFDMEATGLPFSQPKVTELCLLAVHRCALE--SPPT
XP_011888942.1/1-314  M-GSQALPPGP--------MQTLIFFDMEATGLPFSQPKVTELCLLAVHRCALE--SPPT
XP_025233071.1/1-314  M-GSQALPPGP--------MQTLIFFDMEATGLPFSQPKVTELCLLAVHRCALE--SPPT
XP_005547076.2/1-314  M-GSQALPPGP--------MQTLIFFDMEATGLPFSQPKVTELCLLAVHRCALE--SPPT
XP_011737524.1/1-314  M-GSQALPPGP--------MQTLIFFDMEATGLPFSQPKVTELCLLAVHRCALE--SPPT
XP_007982312.1/1-314  M-GSQALPPGP--------MQTLIFFDMEATGLPFSQPKVTELCLLAVHRCALE--SPPT
XP_010335364.1/1-314  M-GSQALPLRP--------MQTLIFFDMEATGLPFSQPKVTELCLLAVHRCALE--NPPT
XP_008979843.1/1-314  M-GSQALPPGP--------MQTLIFFDMEATGLPFSQPKVTELCLLAVHRCALE--NPPT
XP_012323071.1/1-314  M-GSQALPPGP--------MQTLIFFDMEATGLPFSQPKVTELCLLAVHRCALE--NPPT
XP_012626631.1/1-314  M-GSQAPPPGP--------MQTLIFLDLEATGLPFSQPKVTELCLLAVHRCALE--SPPT
XP_012503813.1/1-314  M-GSQAPPPEP--------MQTLIFLDLEATGLPFSQPKVTELCLLAVHRCALE--SPPT
XP_045386284.1/1-314  M-GSQAPPSGP--------MQTLIFLDLEATGLPFSQPKVTELCLLAVHRCALE--SPPT
XP_003800608.1/1-314  M-GSQAPSPEP--------MQTFIFLDLEATGLPFSQPKVTELCLLAIHRCALE--SPPT
XP_046517666.1/1-314  M-GSQGLLPGP--------VQTLIFLDLEATGLPFSQPKVTELCLLAVHRCALE--SSPN
XP_014682120.2/1-314  M-GSQGLLPGP--------VQTLIFLDLEATGLPFSQPKVTELCLLAVHRCALE--SSPN
XP_005600757.1/1-314  M-GSQGLLPGP--------VQTLIFLDLEATGLPFSQPKVTELCLLAVHRCALE--SSPN
XP_014647155.1/1-314  M-GSQALLPGP--------VQTLIFLDLEATGLPFSQPKVTELCLLAVHRCALE--SPPT
XP_007168869.1/1-314  M-GSQALPPGP--------VQTLIFLDLEATGLPFSQPKVTELCLLAIHRWALE--RLPT
XP_036723894.1/1-314  M-GSQALPPGP--------VQTLIFLDLEATGLPFSQPKVTELCLLAIHRWALE--RLPT
XP_004283946.1/1-314  M-GSQALPPGP--------VQTLIFLDLEATGLPFSQPKVTELCLLAIHRWALE--RLPT
XP_026954398.1/1-314  M-GSQALPPGP--------VQTLIFLDLEATGLPFSQPKVTELCLLAIHRWALE--RLPT
XP_004312851.1/1-314  M-GSQALPPGP--------VQTLIFLDLEATGLPFSQPKVTELCLLAIHRWALE--RLPT
XP_022428974.1/1-314  M-GSQALPPGP--------VQTLIFLDLEATGLPFSQPKVTELCLLAIHRWALE--RLPT
XP_024607157.1/1-314  M-GSQALPPGP--------VQTLIFLDLEATGLPFSQPKVTELCLLAIHRWALE--RLPT
XP_047629439.1/1-314  M-GSQALPQAP--------VQTLIFLDLEATGLPFSQPKVTELCLLAVHRCALE--SLPI
XP_020926287.1/1-314  M-GSQALPQAP--------VQTLIFLDLEATGLPFSQPKVTELCLLAVHRCALE--SLPI
NP_776900.2/1-315     M-GSRALPPGP--------VQTLIFLDLEATGLPFSQPKITELCLLAVHRYALE--GLSA
XP_010850211.1/1-315  M-GSRALPPGP--------VQTLIFLDLEATGLPFSQPKITELCLLAVHRYALE--GLSA
XP_005909403.1/1-315  M-GSRALPPGP--------VQTLIFLDLEATGLPFSQPKITELCLLAVHRYALE--GLSA
XP_019840380.1/1-315  M-GSRALPPGP--------VQTLIFLDLEATGLPFSQPKITELCLLAVHRYALE--GLSA
XP_006065231.2/1-315  M-GSRALPPGP--------VQTLIFLDLEATGLPFSQPKITELCLLAVHRYALE--GLSA
XP_017922514.1/1-315  M-GSRALPPGP--------VQTLIFLDLEATGLPFSQPKITELCLLAIHRYALE--GLST
XP_010977039.1/1-314  M-GSQAPPPGP--------VQTLIFLDLEATGLPFSQPKVTELCLLAVHRCALE--SLPT
XP_040102938.1/1-315  M-GSRALPLGP--------VQTLIFLDLEATGLPFSQPKITELCLLAIHRYALE--GLST
XP_004023447.4/1-315  M-GSRALPPGP--------VQTLIFLDLEATGLPFSQPKITELCLLAIHRYALE--GLST
XP_006220391.2/1-314  M-GSQAPPPGP--------VQTLIFLDLEATGLPVSQPKVTELCLLAVHRCALE--SLPT
XP_006174247.2/1-314  M-GSQAPPPGP--------VQTLIFLDLEATGLPFSQPKVTELCLLAVHRCALE--SLPT
XP_011373670.1/1-314  M-GSQALPPGP--------MQTLIFLDLEATGLPFSQPKITELCLLAVHRCALE--SPPS
XP_039693602.1/1-314  M-GSQALPPGP--------MQTLIFLDLEATGLPFSQPKITELCLLAVHRCALE--SPPS
XP_006909117.1/1-314  M-GSQALPPGP--------MQTLIFLDLEATGLPFSQPKITELCLLAVHRCALE--SPPS
XP_036905712.1/1-314  M-CSQALPPGP--------MQTLVFLDLEATGLPFSQPKITELCLMAVHRCALE--KSPT
XP_036984293.1/1-314  M-CSQALPPGP--------MQTLIFLDLEATGLPFSQPKITELCLMAIHRCALE--NPPT
XP_024421554.1/1-314  M-CSQALPPGP--------VQTLVFLDLEATGLPFSQPKITELCLLAVHRCVME--SPPA
XP_028374337.1/1-314  M-CSQALPRGP--------MQTLVFLDLEATGLPFSQPKITELCLLAVHRCALE--SPPA
XP_036122390.1/1-311  M-HPQALPPGP--------MQTLIFLDLEATGLPFSQPKITELCLLAIHRCALE--SLPT
XP_016058302.1/1-313  M-CSQTLPPGP--------MQTLIFLDLEATGLPFSQPKITELCLLAVHRCALE--SPPT
XP_036733988.1/1-308  M-GSQSLPRGP--------VQTLIFLDLEATGLPLSQPRITELCLLAVHRCALE--SPPR
XP_036189557.1/1-309  M-RSQAPPPGP--------MQTLIFLDLEATGLPFSQPKITELCLLAVHRCALE--SPPT
XP_006770637.1/1-278  M-RSQAPPPGP--------MQTLIFLDLEATGLPFSQPKITELCLLAVHRCALE--SPPA
XP_008155941.1/1-309  M-RSQAPPPGP--------MQTLIFLDLEATGLPFSQPKITELCLLAVHRCALE--SPPA
XP_036288246.1/1-302  M-RSQAPPPGP--------MQTLVFLDLEATGLPFSQPKITELCLLAVHRCALE--SAPA
XP_019579503.1/1-313  M-ASQALPQEP--------MQTLIFLDLEATGLPFSQPKITELCLLAVHRCALE--SPPS
XP_032988942.1/1-314  M-ASQALPQGP--------MQTLIFLDLEATGLPFSQPKITELCLLAVHRCALE--SPPS
XP_027980064.1/1-314  M-GSQALAPGP--------VQTLIFLDLEATGLPSSQPKVTELCLLAVHRCALE--SSPN
XP_027439307.1/1-314  M-GSQALAPGP--------VQTLIFLDLEATGLPSSQPKVTELCLLAVHRCALE--SSPN
XP_025740584.1/1-314  M-GSQALAPGP--------VQTLIFLDLEATGLPSSQPKVTELCLLAVHRCALE--SSPN
XP_004399250.1/1-314  M-GSQALAPGP--------VQTLIFLDLEATGLPSSQPKVTELCLLAVHRCALE--SSPN
XP_035935296.1/1-314  M-GSQAPAPGP--------VQTLIFLDLEATGLPSSQPKVTELCLLAVHRCALE--SSPN
XP_034854059.1/1-314  M-GSQAPAPGP--------VQTLIFLDLEATGLPSSQPKVTELCLLAVHRCALE--SSPN
XP_021542719.1/1-314  M-GSQAPAPGP--------VQTLIFLDLEATGLPSSQPKVTELCLLAVHRCALE--SSLN
XP_006750724.1/1-314  M-GSQAPAPGP--------VQTLIFLDLEATGLPSSQPKVTELCLLAVHRCALE--SSPN
XP_032268563.1/1-314  M-GSQAPAPGP--------VQTLIFLDLEATGLPSSQPKVTELCLLAVHRCALE--SSPN
XP_032174682.1/1-313  M-GSQAPAPGP--------VQTLIFLDLEATGLPSSQPKVTELCLLAVHRCALE--SSPP
XP_004760784.1/1-313  M-GSQAPAPGP--------VQTLIFLDLEATGLPSSQPKVTELCLLAVHRCALE--SSPP
XP_022354199.1/1-313  M-GSQAPAPGP--------VQTLIFLDLEATGLPSSQPKVTELCLLAVHRYALE--SSPP
XP_047550817.1/1-313  M-GSQAPAPGP--------VQTLIFLDLEATGLPSSQPKVTELCLLAVHRYALE--SSPP
XP_032723850.1/1-313  M-GSPAPAPGP--------VQTLIFLDLEATGLPSSQPKVTELCLLAVHRYALE--CSPP
XP_045846024.1/1-313  M-GSQAPALGP--------VQTLIFLDLEATGLPSSQPKVTELCLLAVHRCALE--SSPP
XP_008702046.1/1-314  M-GSQATAPRP--------MQTLIFLDLEATGLPSSQPKVTELCLLAVHRCALE--SSPT
XP_002926073.2/1-314  M-GSQAPAPRP--------MQTLIFLDLEATGLPSSQPKVTELCLLAVHRCALE--SSPT
XP_042834790.1/1-314  M-GSQAPPPGP--------VQTLIFLDLEATGLPSSRPKVTELCLLAVHRCALE--SPPT
XP_042785173.1/1-314  M-GSQAPPPGP--------VQTLIFLDLEATGLPSSRPKVTELCLLAVHRCALE--SPPT
XP_019272252.1/1-314  M-GSQAPPPGP--------VQTLIFLDLEATGLPSSRPKVTELCLLAVHRCALE--SPPT
XP_006928782.1/1-314  M-GSQAPPPGP--------VQTLIFLDLEATGLPSSRPKVTELCLLAVHRCALE--SPPT
XP_025772236.1/1-314  M-GSQAPPPGP--------VQTLIFLDLEATGLPSSRPKVTELCLLAVHRCALE--SPPT
XP_030162536.1/1-314  M-GSQAPPPGP--------VQTLIFLDLEATGLPSSRPKVTELCLLAVHRCALE--SPPT
XP_047696628.1/1-314  M-GSQAPPPGP--------VQTLIFLDLEATGLPSSRPKVTELCLLAVHRCALE--SPPT
XP_045348781.1/1-314  M-GSQAPPPGP--------VQTLIFLDLEATGLPSSRPKVTELCLLAVHRCALE--SPPT
XP_029775003.1/1-314  M-GSQAPPLGP--------VQTLIFLDLEATGLPSSRPKVTELCLLAVHRCALE--SLPT
XP_039084097.1/1-314  M-GSQAPPLGP--------VQTLIFLDLEATGLPSSRPKVTELCLLAIHRCALE--SLPT
XP_037706180.1/1-314  M-GSRAPPPGP--------MQTLIFLDLEATGLPFSQPKVTELCLLAIHRCTLE--SPPS
XP_004452010.1/1-314  M-GSQAPPPGP--------MQTLIFLDLEATGLPFSQPKVTELCLVAIHRCALE--SPAT
XP_006873698.1/1-308  M-GSQAPSQGP--------IQTLIFLDLEATGLPFSQPKITELCLLAIHRCTLE--KLLT
XP_007953481.1/1-314  M-GSQAPSQVP--------TQTLIFLDLEATGLPFSQPKVTELCLLAIHRCALE--NPPA
XP_004704037.1/1-311  M-GSKAPALGP--------VQTLIFLDLEATGLPFSQPKVTELCLLAIHRCALE--KPRA
XP_010588136.1/1-314  M-GSQAPSWGP--------MQTLIFLDLEATGLPFSQPKVTELCMLAIHRCALE--NTPS
XP_004368549.1/1-314  M-GSEAPSGGH--------MQTLIFLDLEATGLPFSQPKVTELCMLAIHRCALE--NSPS
XP_006893085.1/1-314  M-DSQAPPQGP--------VQTLIFMDLEATGLPFSQPKVTELCMLAIHRCALE--NPPT
XP_004676264.1/1-314  M-GSQALPPGP--------MQTLIFLDLEATGLPFSQPKVTELCLLAVHRCALE--SPST
XP_037384456.1/1-313  M-GSQTLPSGP--------MQTLIFLDLEATGLPFSQPRVTELCLLAIHRCALE--SPPT
XP_004615332.1/1-315  M-GSQALPPAP--------IQTLIFLDLEATGLPFSQPKVTELCLLAIHRCALE--SPPS
XP_017524818.1/1-308  M-GPQSLPRGP--------VQTLIFLDLEATGLPLSQPRITELCLLAVHRCALE--SPSM
XP_007533646.1/1-308  M-GSQALPRAP--------VQTLIFLDLEATGLPFSQPKITELCLLAINRCALE--SPPT
XP_006171066.1/1-313  M-GSQAPSPGP--------MQTFIFLDLEATGLPFSQPRITELCLLAVHRHALE--STPT
XP_008563951.1/1-314  M-GSKAPPSGP--------MQTLIFLDLEATGLPFSKPKVTELCLLAVPRCALE--SPPT

XP_027716428.1/1-325  PTGNPSQVPLPPRVADKLCVCVAPGKACSSAASNLTGLNTAMLTAYRRRGFDSGLVDLLQ
XP_020854878.1/1-325  PTGGPSQVPLPPRVADKLCVCVAPGKACSSAASNLTGLNTAMLTAYRRRGFDSGLVDLLQ
XP_036594929.1/1-325  PTEGSSQVPLPPRVADKLCLCVAPGKACSSAASNLTGLNTAMLTAHRRRRFDSGLVDLIQ
XP_043833144.1/1-325  PTGGSSQVPLPPRVVDKLCVCVAPGKACSSAASNLTGLNTAMLTAHGRRRFDPGLVGLLQ
XP_031817059.1/1-325  PTGAPCQVPPPPRVTDKLCVCVAPGKACSAAASSLTGLNTAMLTAHRRPRFDSGLGGLLQ
XP_001375011.2/1-294  PPGGASSVPPTPRVADKLCLCVAPGKACSAAASSLTGLNTAMLTAHRRGPFDSALADLLQ
XP_044540438.1/1-326  PSVGSSPVPPPPRVADKLCLCVAPGKACSAVASSLTGLNTAMLMAHRRAPFDSALADLLQ
XP_038595983.1/1-335  EYSNSSSLPILPRVVDKLCLCVNPGKPCTPVASSITGLSNEVLRSTCRQRFNASLVDALQ
XP_028906636.1/1-340  EYSNSSSLPLLPRVVDKLCLCVNPGKACTPVASSITGLSNEVLRSTCRQRFNASLVDALH
XP_012885722.1/1-303  SRGQ---PPPFPRVVDKLSLCVAPGKACSPGASEITGLTTADLAAHGRQRFDDNLATLLL
XP_042522029.1/1-303  SRGQ---PPPFPRVVDKLSLCVAPGKACSPGASEITGLTTADLAAHGRQRFDDNLATLLL
XP_048190559.1/1-317  SKGE---PPALPRVVDKLSLCVAPGKPCSPAASDITGLSTADLVAHGRQRFDDNLVRLLL
XP_005326927.1/1-314  SQGSPPTVPLPPRVADKLSLCVAPGKACSPAASEITGLSTAVLAAHGRQRFDNNLANLLQ
XP_027789484.1/1-314  SQGLSPTVPLPPRVADKLSLCVAPGKACSPAASEITGLSTAVLAAHGRQRFDNNLANLLQ
XP_015342756.1/1-314  SQGLSPTVPLPPRVADKLSLCVAPGKACSPAASEITGLSTAVLAAHGRQRFDNNLANLLQ
XP_046287496.1/1-314  SQGLSPTVPLPPRVADKLSLCVAPGKACSPAASEITGLSTAVLAAHGRQRFDNNLANLLQ
XP_026239674.1/1-314  SQGSPPTVPLPPRVADKLSLCVAPGKACSPAASEITGLSTAVLTAHGRQRFDNNLANLLQ
XP_047421155.1/1-314  SQGPSPTVPLPPRVADKLSLCVAPGKACSPAASEITGLSTAVLAAHERQCFDNNLANLLL
XP_008851470.1/1-312  SGGQPPPVPSPPRVVDKLSLCVAPGKACSPAASEITGLSTAKLAAHGRQCFDNNLANLLL
XP_038178559.1/1-313  SGGQPPPVPKPPRVVDKLSLCIAPGKACSPAASEITGLNTAELEVNGRQCFDDNLANLLH
XP_041532851.1/1-313  SGGQPPPVPKPPRVVDKLSLCIAPGKACSPAASEITGLNTAELEINGRQCFDDNLANLLH
XP_005348018.1/1-313  SGGQPPPVPKPPRVVDKLSLCIAPGKACSPAASEITGLNTAELEVNGRQCFDDNLANLLH
XP_048278978.1/1-313  SGGQPPPVPKPPRVVDKLSLCIAPGKACSPAASEITGLNTAELEVNGRQCFDDNLANLLH
XP_028742756.1/1-313  SKGQPPPVPKPPRVVDKLSLCIAPGKVCSPAASEITGLSTEELEVNGRQCFDDNLASLLQ
XP_006978349.2/1-313  SKGQPPPVPKPPRVVDKLSLCIAPGKACSPAASEITGLSTADLEVNGRQCFDDNLASLLQ
XP_036050119.1/1-313  SRGQPPPVPKPPRVVDKLSLCIAPGKACSPAASEITGLSTAELEVNGRQCFDDNLANLLQ
NP_001020160.1/1-316  SEGQPPPVPKPPRVVDKLSLCIAPGKPCSSGASEITGLTTAGLEAHGRQRFNDNLATLLQ
XP_032766590.1/1-316  SEGQPPPVPKPPRVVDKLSLCIAPGKPCSSGASEITGLTTAGLEAHGRQRFDDNLATLLQ
XP_028612526.1/1-314  SGGQPSPVPKPPRVADKLSLCIAPGKACSSVASKITGLSTAELEAHRRQRFDDNLANLLR
XP_021063240.1/1-316  SGGQPPPVPKPPRVMDKLSLCIAPGKACSPGASEITGLSTAELEVQGRQRFDDNLADLLR
NP_001012236.1/1-314  SQGHPPPVPRPPRVVDKLSLCIAPGKACSPGASEITGLSKAELEVQGRQRFDDNLAILLR
XP_004662083.1/1-314  SGGHQPTVPQPPRVVDKLSLCVAPGKACNPAASEITGLSTAELVAHGRQRFDDNLANLLL
XP_004833998.1/1-313  PEERPPTAPLPPRVVDKLSLCVAPGKACNPAASKITGLSTAELTAHGRLHFDNNLANLLL
XP_004642200.1/1-313  CQGRPPAVPPPPRVIDKLSVCVAPGKACSPAASKITGLSTAELVAHGRQRFDNNLANLLL
XP_005006676.1/1-314  CQGRPPAVPPPPRVVDKLSLCVAPGKACSPAASKITGLSTAELAAHGRQHFDKNLVTLLL
XP_016005330.1/1-314  PQGPPPTAPPPPRVVDKLSLCVAPGKACSPAASEITGLSTEALAAHARQSFDAGLAGLLR
XP_020033284.1/1-307  SGGHPPTVPPPPRVVDKLSLCVAPGKACSPAASEITGLSTAELAAHARQYFDVNLANLLL
XP_002713390.2/1-314  SEGPPAAVPQPPRVVDKLSLCVAPGKACSPAASKITGLSTAALAAHGRQRFDDNLVTLLL
NP_338599.1/1-314     SQGPPPTVPPPPRVVDKLSLCVAPGKACSPAASEITGLSTAVLAAHGRQCFDDNLANLLL
XP_030865682.1/56-369 SQGPPPTVPPPPRVVDKLSLCVAPGKACSPAASEITGLSTAVLAAHGRQCFDDNLANLLL
XP_019489946.1/28-341 PQGPPPTVPLPPRVVDKLSLCVAPGKACSPAASEITGLSTAMLAEHGRQRLDADLVNLLR
XP_003504288.2/31-343 SAGQPPPVPKPPRVVDKLSLCIAPGKACSPAASEITGLNTAELEANGRQPFDDSLANLLQ
XP_041617760.1/26-339 PQGQRPTVPPPPRVVDKLSLCVAPGKACSPEASKITGLSTAVLAAHGRQRFDADLANLLQ
XP_021519040.1/31-344 SRGQPPPIPKPPRVVDKLSLCIAPGKACSPAASEITGLSTAALEEYGRQCFDDNLASLLR
XP_005075027.2/49-361 SAGQPPPVPKPPRVVDKLSLCIAPGKACSPAASEITGLNTTELEVNGRQCFDDNLASLLQ
XP_034380941.1/31-345 SGGQPSPVPKPPRVVDKLSLCIAPGKACSSGASEITGLSTAELEAHGRQRFDDNLANLLR
XP_021028672.1/31-339 SQEQPPPVPRPPRVVDKLSLCIAPGKACSPGATEITGLSTAELEVQGRQRFDDNLAILLQ
XP_031201661.1/31-343 SGEQPPPVPKPPRVVDKLSLCIAPGKACSPGASEITGLSSAELEAQGRQRFDDNLANLLR
XP_005410208.2/46-359 CQGRPPAVPPPPRVVDKLSVCVAPGKACSPAASKITGLSTAELVAHGRQHFDNNLANLLL
XP_011836379.1/75-388 SQGPPPTVPPPPRVVDKLSLCVAPGKACSSAASEITGLSTAVLAAHGRQCFDDNLANLLL
XP_002802855.1/75-388 SQGPPPTVPPPPRVVDKLSLCVAPGKACSSAASEITGLSTAVLAAHGRQCFDDNLANLLL
XP_021790135.2/75-388 SHGPPPTVPPPPRVVDKLSLCVAPGKACSSAASEITGLSTAVLAAHGRQCFDDNLANLLL
XP_010613946.1/61-374 PQGRPPAVPLPPRVVDKLSLCVAPGKACNPAASKITGLSTAELTAHGRQHFDNNLANLLL
XP_008969971.1/30-343 SQGPPPTVPPPPRVVDKLSLCVAPGKACSPAASEITGLSTAVLAAHGRQCFDDNLANLLL
XP_032145606.1/61-374 SQGPPPIVPPPPRVVDKLSLCVAPRKACSPAAIEITGLSTAVLAAHGRQCFDDNLANLLL
XP_017370496.2/61-374 SQGPPPIVPPPPRVVDKLSLCVAPRKACSPAAIEITGLSTAVLAAHGRQCFDDNLANLLL
XP_025844597.1/60-373 PQGQHPTVPPPPRVVDKLSLCVAPGKACSPEASKITGLSTAVLAAHGRQRFDADLANLLQ
XP_008056448.1/60-373 AQGPPPMVPPPPRVMDKLSLCVAPGKACSPAASKITGLSTAVLAAHGRQCFDDNVANLLL
XP_044109569.1/58-370 TQG-PPTVPPPPRVLDKLSLCVAPGKACSPEASKITGLSTAILAAHGRLCFDADLAGLLR
XP_007472252.1/55-368 PQGPPSTVPPPPRVLDKLSLCVAPGKACSPAASEITGLSTAVLAAHGRQCFDANLANMLR
XP_020771641.1/41-355 PQGPAPTAPPPPRVLDKLSLCVAPGKACNPAASEITGLSTAVLAAHGRRAFDTDLVNLIR
XP_043741794.1/48-362 PQGPAPTAPPPPRVLDKLSLCVAPGKACSPAASEITGLSTAVLAAHGRRAFDADLVNLIR
XP_043298324.1/48-362 PQGPAPTAPPPPRVLDKLSLCVAPGKACSPAASEITGLSTAVLAAHGRRAFDADLVNLIR
XP_004581799.1/2-312  SQSP---VPPPPRVVDKLSLCVAPGKACSPTASKITGLSTAVLQAHGRQLFDDNLASLLL
XP_040850346.1/2-311  SQSP---VPPPPRVVDKLSLCVAPGKACSPTASKITGLSTAVLQAHGRQPFDDSLASLLL
XP_024211227.1/1-314  SQGPPPTVPPPPRVVDKLSLCVAPGKACSPAASEITGLSTAVLAAHGRQCFDDNLANLLL
XP_002813830.1/1-314  SQGPPPTVPPPPRVVDKLSLCVAPGKACSPAASEITGLSTAVLAAHGRQCFDDNLANLLL
XP_012352527.1/1-314  SQGPPPTVPLPPRVVDKLSLCVAPGKACSPAASEITGLSTAVLAAHGRQCFDDNLANLLL
XP_011794556.1/1-314  SQGPPPTVPPPPRVVDKLSLCVAPGKACSPAASKITGLSTAVLAAHGRQCFDDNLANLLL
XP_032017557.1/1-314  SQGPPPTVPPPPRVVDKLSLCVAPGKACSPAASEITGLSTAVLAAHGRQCFDDNLANLLL
XP_033062185.1/1-314  SQGPPPTVPPPPRVVDKLSLCVAPGKACSPAASEITGLSTAVLAAHGRQCFDDNLANLLL
XP_013977676.1/26-339 PQGQRPTVPPPPRVVDKLSLCVAPGKACSPEASKITGLSTAVLAAHGRQRFDADLANLLQ
XP_010368722.1/1-314  SQGPPPTVPPPPRVVDKLSLCVAPGKACSPAASEITGLSTAVLAAHGRQCFDDNLANLLL
XP_023087195.1/1-314  SQGPPPTVPPPPRVVDKLSLCVAPGKACSPAASEITGLSTAVLAAHGRQCFDDNLANLLL
XP_011888942.1/1-314  SQGPPPTVPPPPRVVDKLSLCVAPGKACSSAASEITGLSTAVLAAHGRQCFDDNLANLLL
XP_025233071.1/1-314  SQGPPPTVPPPPRVVDKLSLCVAPGKACSSAASEITGLSTAVLAAHGRQCFDDNLANLLL
XP_005547076.2/1-314  SQGPPPTVPPPPRVVDKLSLCVAPGKACSSAASEITGLSTAVLAAHGRQCFDDNLANLLL
XP_011737524.1/1-314  SQGPPPTVPPPPRVVDKLSLCVAPGKACSSAASEITGLSTAVLAAHGRQCFDDNLANLLL
XP_007982312.1/1-314  SQGPPPTVPPPPRVVDKLSLCVAPGKACSPAASEITGLSTAVLAAHGRQCFDDNLANLLL
XP_010335364.1/1-314  SQGPPPIVPPPPRVVDKLSLCVAPGKTCSPAAIEITGLSAAVLAAHGRQCFDDNLANLLL
XP_008979843.1/1-314  SQGPPPIVPPPPRVVDKLSLCVAPGKACSPAAINITGLSTAVLAAHGRQCFDDNLANLLL
XP_012323071.1/1-314  SQGPPPIVPPPPRVVDKLSLCVAPGKACSPAAIEITGLSTAVLAAHGRQCFDDNLANLLL
XP_012626631.1/1-314  SQGPPSTVPPPPRVVDKLSLCVAPGKACSPAASEITGLSTAVLAAHGRQCFDDSLVNLLL
XP_012503813.1/1-314  SQGPPSTVPPPPRVVDKLSLCVAPGKACSPAASGITGLSTAVLTAHGRQRFDDNLVNLLL
XP_045386284.1/1-314  SQGPPSTVPPPPRVVDKLSLCVAPGKACSPAASEITGLSTPVLAAHGRQCFDDNLANLLL
XP_003800608.1/1-314  SQGPLSMVPPPPRVVDKLSLCVAPGKTCSPAASEITGLSTAVLAAHGRQRFNDNLVNLLL
XP_046517666.1/1-314  PHGPPPTVPPPPRVVDKLSLCVAPGKACSPAASDITGLSTGMLTAHGRQRFDADLVNLLR
XP_014682120.2/1-314  PHGPPPTVPPPPRVVDKLSLCVAPGKACSPAASDITGLSTGMLTAHGRQRFDADLVNLLR
XP_005600757.1/1-314  PHGPPPTVPPPPRVVDKLSLCVAPGKACSPAASDITGLSTGMLTAHGRQRFDADLVNLLR
XP_014647155.1/1-314  PQGPPPTVPPPPRVVDKLSLCVAPGKACSPAASEITGLSTAMLAAHGRQRFDANLGNLLR
XP_007168869.1/1-314  PQGPPSTVPPPPRVLDKLSLCVAPGKACSPAASEITGLSTAVLAAHGRQCFDANLANMLR
XP_036723894.1/1-314  PQGPPSTVPPPPRVLDKLSLCVAPGKACSPAASEITGLSTAVLAAHGRQCFDANLANMLR
XP_004283946.1/1-314  PQGPPSTVPPPPRVLDKLSLCVAPGKACSPAASEITGLSTPVLAAHGRQCFDANLANMLR
XP_026954398.1/1-314  PQGPPSTVPPPPRVLDKLSLCVAPGKACSPAASEITGLSTPVLAAHGRQCFDANLANMLR
XP_004312851.1/1-314  PQGPPSTVPPPPRVLDKLSLCVAPGKACSPAASEITGLSTPMLAAHGRQCFDANLANMLR
XP_022428974.1/1-314  HQGPPSTVPPPPRVLDKLSLCVAPGKACSPAASEITGLSTPVLAAHGRQRFDANLANMLR
XP_024607157.1/1-314  HQGPPSTVPPPPRVLDKLSLCVAPGKACSPAASEITGLSTPVLAAHRRQRFDANLANMLR
XP_047629439.1/1-314  PQGPSPTVPPPPRVLDKLSLCVAPGKACSPAASEITGLSTAVLAAHGRQYFDANLANLLR
XP_020926287.1/1-314  PQGPSPTVPPPPRVLDKLSLCVAPGKACSPAASEITGLSTAVLAAHGRQYFDANLANLLR
NP_776900.2/1-315     PQGPSPTAPVPPRVLDKLSLCVAPGKVCSPAASEITGLSTAVLAAHGRRAFDADLVNLIR
XP_010850211.1/1-315  PQGPSPTAPVPPRVLDKLSLCVAPGKVCSPAASEITGLSTAVLAAHGRRAFDADLVNLIR
XP_005909403.1/1-315  PQGPSPTAPVPPRVLDKLSLCVAPGKVCSPAASEITGLSTAVLAAHGRRAFDADLVNLIR
XP_019840380.1/1-315  PQGPSPTAPVPPRVLDKLSLCVAPGKVCSPAASEITGLSTAVLAAHGRRAFDADLVNLIR
XP_006065231.2/1-315  PQGPSPTVPLPPRVLDKLSLCVAPGKVCSPKASEITGLSTAVLAAHGRRAFDADLVNLIR
XP_017922514.1/1-315  PQGPPPTAPPPPRVLDKLSLCVAPGKACSPVASEITGLSTAVLAAHGRRVFDADLVNLIR
XP_010977039.1/1-314  CQGPPPMVPPPPRVLDKLSLCVVPGKACSPAASEITGLSTAELAAHGRQRFDADLAYLLQ
XP_040102938.1/1-315  PQGPLPMAPPPPRVLDKLSLCLAPGKACSPVASEITGLSTAVLAAHGRRVFDADLVNLIR
XP_004023447.4/1-315  PQGSPPTAPPPPRVLDKLSLCVAPGKACSPVASEITGLSTAVLAAHGHRVFDADLVNLIR
XP_006220391.2/1-314  CQGPRPMVPPPPRVLDKLSLCVVPGKACSPAASEITGLSTAELAAHGRQRFDADLAYLLQ
XP_006174247.2/1-314  CQGPPPMVPPPPRVLDKLSLCVVPGKACSPAASEITGLSTAELAAHGRQRFDADLAYLLQ
XP_011373670.1/1-314  PQGPPPTVPPPPRVVDKLSLCVAPGKACSPAASEITGLSTAALAAHGRQSFDAGLVNLLQ
XP_039693602.1/1-314  PQGPPPTVPPPPRVVDKLSLCVAPGKACSPAASEITGLSTAALAAHGRQSFDTGLVNLLQ
XP_006909117.1/1-314  PQGPPPTVPPPPRVVDKLSLCVAPGKACSPAASEITGLSTAALAVHGRQSFDAGLVNLLQ
XP_036905712.1/1-314  LRGPPPTVPPPPRVVDKLSLCVAPGKACSPAASEITGLSTAMLAAHGRQRFDADLANLLL
XP_036984293.1/1-314  LRGPPPTVPPPPRVVDKLSLCVAPGKACSPAASEITGLSTAMLAAHGRHRFDADLANLLL
XP_024421554.1/1-314  LRGPPPSVPLPPRVVDKLSLCVAPGKACSPAASEITGLSTAMLAAHGRQHFDADLVNLLL
XP_028374337.1/1-314  LRGPLPAVPPPPRVVDKLSLCVAPGKACSPAASEITGLSTATLAAHGRQRFDADLAHLLL
XP_036122390.1/1-311  PQGRCRAVPLPPRVVDKLSLCVAPGKACSPAASEITGLSTAVLAAHGRQCFDADLVGLLR
XP_016058302.1/1-313  HQGPSPTVPPPPRVVDKLSLCVAPGKACSPAASEITGLSTTVLAAHGRQRFNADLVNLLQ
XP_036733988.1/1-308  PQGPAATVPPPPRVVDKLSLCVAPGKTCSPAASQLTGLSTAVLAAHGRQPFDTHLASLLQ
XP_036189557.1/1-309  PQQ-PLTVPPPPRVVDKLSLCVAPGKACSPAASEITGLSTATLVAHGRQCFDADLVHLLR
XP_006770637.1/1-278  PQR-PLTAPPPPRVVDKLSLCVAPGKACSPAASEITGLS---------------------
XP_008155941.1/1-309  PQR-PPTAPAPPRVVDKLSLCVAPGKACSPAASEITGLSTAALAAHGRQCFDADLVHLLR
XP_036288246.1/1-302  PQR-PPAAPAPPRVVDKLSLCVAPGKACSPAASEITGLSTATLAAHGRQRFDADLAHLLR
XP_019579503.1/1-313  PQGPPPTVPPTPRVVDKLSLCVAPGKACNPAASEITGLSTAVLAAHGRQHFDADLVKLLR
XP_032988942.1/1-314  PQGPPPMVPPPPRVVDKLSLCVAPGKACSPAASEITGLSTAVLAAHRRQHFNADLVNLLR
XP_027980064.1/1-314  VQGQPPTVPPPPRVADKLSLCVAPGKACSPEASKITGLSTAVLAAHGRQRFDADLASLLR
XP_027439307.1/1-314  VQGQPPTVPPPPRVADKLSLCVAPGKACSPEASKITGLSTAVLAAHGRQRFDADLASLLR
XP_025740584.1/1-314  VQGQPPTVPPPPRVADKLSLCVAPGKACSPEASKITGLSTAVLAAHGRQRFDANLASLLR
XP_004399250.1/1-314  VQGQPPTVPPPPRVADKLSLCVAPGKACSPEASKITGLSTAVLAAHRRQRFDADLASLLR
XP_035935296.1/1-314  IQGQPPTVPPPPRVADKLSLCVAPGKACSPEASKITGLSTAVLAAHGRQRFDADLASLLR
XP_034854059.1/1-314  IQGQPPIVPPPPRVADKLSLCVAPGKACSPEASKITGLSTAVLAAHGRQRFDADLASLLR
XP_021542719.1/1-314  IQGQPPIVPPPPRVADKLSLCVAPGKACSPEASKITGLSTAVLAAHGRQRFDADLASLLR
XP_006750724.1/1-314  IQGQPPIVPPPPRVADKLSLCVAPGKACSPEASKITGLSTAVLAAHGRQRFDADLASLLR
XP_032268563.1/1-314  IQGQPPTVPPPPRVADKLSLCVAPGKACSPEASKITGLSTAVLAAHGRQRFDADLASLLR
XP_032174682.1/1-313  TQG-PPTVPPPPRVLDKLSLCVAPGKACSPEASKITGLSTAILAAHGRLCFDADLAGLLR
XP_004760784.1/1-313  TQG-PPTVPPPPRVLDKLSLCVAPGKACSPEASKITGLSTAILAAHGRLCFDADLAGLLR
XP_022354199.1/1-313  TRG-PPTVPPPPRVLDKLSLCVAPGKACSPGASKITGLSTAVLAAHGRLCFDADLAGLLR
XP_047550817.1/1-313  TRG-PPTVPPPPRVLDKLSLCVAPGKPCSPEASKITGLSTAVLAAHGRLCFDADLACLLR
XP_032723850.1/1-313  TQG-PPTVPPPPRVLDKLSLCVAPGKACSPEASKITGLSTAVLAAHGRLCFDADLASLLR
XP_045846024.1/1-313  TQG-PPTVPPPPRVLDKLSLCVAPGKACSPEAGKITGLSTALLATHGRLCFDADLAGLLR
XP_008702046.1/1-314  PEGQPPTVPTPPRVVDKLSLCVAPGKACSPEASKITGLSTAVLAAHGRQRFDADLANLLQ
XP_002926073.2/1-314  PEGQPPTVPPPPRVVDKLSLCVAPGKACSPEASKITGLSTAVLAAHGRQRFDADLANLLQ
XP_042834790.1/1-314  PQGQPPTVPSPPRVVDKLSLCVAPGKACSPEASKITGLSTAVLAAHGRQRFDADLANLLQ
XP_042785173.1/1-314  PQGQPPTVPSPPRVVDKLSLCVAPGKACSPEASKITGLSTAVLAAHGRQRFDADLANLLQ
XP_019272252.1/1-314  PQGQPPTVPSPPRVVDKLSLCVAPGKACSPEASKITGLSTAVLAAHGRQRFDADLANLLQ
XP_006928782.1/1-314  PQGQPPTVPSPPRVVDKLSLCVAPGKACSPEASKITGLSTAVLAAHGRQRFDADLANLIQ
XP_025772236.1/1-314  PQGQPPTVPSPPRVVDKLSLCVAPGKACSPEASKITGLSTAVLAAHGRQRFDADLANLLQ
XP_030162536.1/1-314  PQGQPPTVPSPPRVVDKLSLCVAPGKACSPEASKITGLSTAVLAAHGRQRFDADLANLLQ
XP_047696628.1/1-314  PQGQPPTVPSPPRVVDKLSLCVAPGKACSPEASKITGLSTAVLAAHGRQRFDADLANLLQ
XP_045348781.1/1-314  PQGQPPTVPSPPRVVDKLSLCVAPGKVCSPEASKITGLSTTMLAAHGRQRFDADLANLLQ
XP_029775003.1/1-314  PQGQPPIVPPPPRVVDKLSLCVAPGKACSPEASKITGLSTAVLAAHGRQRFDAHLANLLQ
XP_039084097.1/1-314  PQGQPPTVPPPPRVVDKLSLCVAPGKACSPEASKITGLSTAVLAAHGRQRFDADLANLLH
XP_037706180.1/1-314  PQGPPPTVPPPPRVVDKLSLCVAPGKACSPAASDITGLSTAVLAAHGRQRFDADLANLLR
XP_004452010.1/1-314  PQGPPPPVPPLPRVVDKLSLCVAPGKACSPAASDITGLSTAVLAAHGRQRFDADLASLLR
XP_006873698.1/1-308  PQG----PPPLPRIVDKLSLCVAPGKPCSPAASNITGLNTAALVANGRGCFNANLANLLR
XP_007953481.1/1-314  PQGSPHTVPPLPRVVDKLSLCVAPGKACSPAASNITGLSTAALTAHGRQCFNANLVNLLR
XP_004704037.1/1-311  PQGQ---LPPLPRVVDKLSLCIAPGKACSPAASDITGLSTAALVAHGRQGFNADLSNLLR
XP_010588136.1/1-314  PQGPPPTVPPLPRVVDKLSLCVAPGKACSPAASDITGLSTAALAAHGRQRFSANLVNLLR
XP_004368549.1/1-314  PQGPPPTVPRLPRVVDKLSLCVAPGKACSPSASDITGLSTAALAAHGRQRFNADLANLLR
XP_006893085.1/1-314  PQGPPPTVPPLPRVVDKLSLCVAPGKACSPGASNITGLSTAVLAAHGRQRFDADLANLLR
XP_004676264.1/1-314  PQRPPPTVPLPPRVVDKLSLCVAPGKNCSPAASEITGLNTAMLVAHGRQHFNADLVNMLQ
XP_037384456.1/1-313  RQGPPPTVPLPPRVVDKLSLCVAPGKACSPAASEITGLSTAMLAAHGRQHFNADLANMLQ
XP_004615332.1/1-315  PQGPSPTVPPPPRVVDKLSLCVAPGKACNPAASEITGLNTDLLAAHGRQHFDPNVANMLQ
XP_017524818.1/1-308  SQGPAATVPPPPRVVDKLSLCVAPGKTCSPAASQLTGLSAAVLAAHGRQPFDTHLASLLQ
XP_007533646.1/1-308  PQGPSPPVPQPPRVVDKLSLCVAPGKACSRAASEITGLSTAALTAHGRQRFDANLASVLQ
XP_006171066.1/1-313  SPRPPYTVPLPPRVVDKLSLCVAPGKACSPAASEITGLSTAVLEAHGRQRFDSNLAHLLL
XP_008563951.1/1-314  SQGQPPTVPPPPRVVDKLSLCVAPGKACSPAASEITGLSTAELAAHGRQCFNDNLANLLL

XP_027716428.1/1-325  AFLQRQPPPVCLVAHNGDRFDFPLLQAELSCAGLGTDALSGVFCVDSISALRALDHSSPP
XP_020854878.1/1-325  AFLQRQPPPVCLVAHNGDRFDFPLLQAELSWARHGTDALSGVFCVDSISALRALDHSSPP
XP_036594929.1/1-325  AFLQRQPPPLCLVAHNGDRFDFPLLQAELSWAGVGPDALSGVFCVDSIAALRALDRSGPP
XP_043833144.1/1-325  AFLQRQPPPLCLVAHNGDRYDFPLLQAELSGAGLGTDALTGVFCVDSIAALRALDRSGPP
XP_031817059.1/1-325  AFLQRQPPPVCLVAHNGDRFDFPLLQAELVGAGLGTDALSGVFCVDSIAALRALDRSGPP
XP_001375011.2/1-294  AFLRRQRPPLCLVAHNGDRFDFPLLQAELSAAGLGTDALSGAFCADSITALRALDRSGPP
XP_044540438.1/1-326  AFLRRQRSPVCLVAHNGDRFDFPLLQAELSAAGLGTDALSGAFCADSIAALRALDRSSPT
XP_038595983.1/1-335  AFLKRQQPPLCLVSHNGNQFDFPLLRAELATLGF--SGLGDIYCADSIAAMKALDRAPNP
XP_028906636.1/1-340  AFLQRQQPPLCLVSHNGNHFDFPLLRAELAILGF--SGLGDIYCADSIAAMKALDRAPNP
XP_012885722.1/1-303  AFLRRQPQPWCFVAHNGDRYDFPLLQAELAMLGV-ADALDGAFCVDSMAAMKALEQASSP
XP_042522029.1/1-303  AFLRRQPQPWCFVAHNGDRYDFPLLQAELAMLGV-ADALDGAFCVDSMAAMKALEQASSP
XP_048190559.1/1-317  AFLQHQPQPWCLVAHNGDRYDFPLLYTELATLGL-AEALNGTFCVDSMMAMRALERASSP
XP_005326927.1/1-314  AFLQRQPQPWCLVAHNGDRYDFPLLQAELAMLGL-ASILDGAFCVDSIAALKALEQASNP
XP_027789484.1/1-314  AFLQRQPQPWCLVAHNGDRYDFPLLQAELAMLGL-ASILDGAFCVDSIAALKALEQASSP
XP_015342756.1/1-314  AFLQRQPQPWCLVAHNGDRYDFPLLQAELAMLGL-ASILDGAFCVDSIAALKALEQASSP
XP_046287496.1/1-314  AFLQRQPQPWCLVAHNGDRYDFPLLQAELAMLGL-ASILDGAFCVDSIAALKALEQASSP
XP_026239674.1/1-314  AFLQRQPQPWCLVAHNGDRYDFPLLQAELAMLGL-ASILDGAFCVDSIAALKALEQTSSP
XP_047421155.1/1-314  AFLQRQPQPWCLVAHNGDRYDFPLLQAELAMLGL-AYIMDGAFCVDSIAALKALERASGP
XP_008851470.1/1-312  AFLQRQPQPWCLVAHNGDRYDFPLLQAELAMLGP-TSPLDGAFCVDSIAALKALERASSP
XP_038178559.1/1-313  TFLQRQPQPCCLVAHNGDRYDFPLLQAELAMLSI-GSPLDGTFCVDSIAALKALERSSSP
XP_041532851.1/1-313  AFLQRQPQPCCLVAHNGDRYDFPLLQAELAMLSI-GSPLDGTFCVDSIAALKALERSSSP
XP_005348018.1/1-313  AFLQRQPQPCCLVAHNGDRYDFPLLQAELAMLSI-GSPLDGTFCVDSIAALKALERSSSP
XP_048278978.1/1-313  AFLQRQPQPCCLVAHNGDRYDFPLLQAELAILSN-GSPLDGTFCVDSIAALKALERSSST
XP_028742756.1/1-313  AFLQRQPQPCCLVAHNGDRYDFPLLQAELAMLSA-SSPLDGTFCVDSIAALKALEQPSSP
XP_006978349.2/1-313  AFLQRQPRPCCLVAHNGDRYDFPLLQAELAMLSA-SSPLDGTFCVDSIAALKALEQPSSP
XP_036050119.1/1-313  AFLQRQPQPCCLVAHNGDRYDFPLLQAELAMLST-SSPLDGIFCVDSIAALKALEQPNSP
NP_001020160.1/1-316  VFLQRQPQPCCLVAHNGDRYDFPLLQAELASLSV-ISPLDGTFCVDSIAALKTLEQASSP
XP_032766590.1/1-316  VFLQRQPQPCCLVAHNGDRYDFPLLQAELASLSV-ISPLDDTFCVDSIAALKTLEQASSP
XP_028612526.1/1-314  AFLQRQPQPCCLVAHNGDRYDFPLLQAEFALLSI-TSPLDGTFCVDSMAALKALEQASSP
XP_021063240.1/1-316  AFLQRQPQPCCLVAHNGDRYDFPLLQAELAWLST-PSPLDGTFCVDSIAALKALEQASSP
NP_001012236.1/1-314  AFLQRQPQPCCLVAHNGDRYDFPLLQTELARLST-PSPLDGTFCVDSIAALKALEQASSP
XP_004662083.1/1-314  TFLQRQPQPWCLVAHNGDRYDFPLLQAELAMLGL-SSLLDGAFCVDSITALKALERASSP
XP_004833998.1/1-313  AFLQRQPQPWCLIAHNGDRYDFPLLQAELTMLGL-RGTLDGAFCVDSISALKTLEQDSST
XP_004642200.1/1-313  AFLQRLPQPWCLIAHNGDRYDFPLLRTELAMLGL-AGVLDGAFCVDSIAALKALEQSSST
XP_005006676.1/1-314  AFLQRQPQPWCLVAHNGDRYDFPLLQAELAMLGL-AGALDGAFCVDSITALKALEQSSKT
XP_016005330.1/1-314  AFLQRQPQPWCLVAHNGDRYDFPLLQAELAALGL-ASALDGTFCVDSIAALKALERAGSP
XP_020033284.1/1-307  AFLQRQPQPWCLVAHNGDRYDFPLLQTELAMLGL-ASALDSAFCVDSIAALKALERASSP
XP_002713390.2/1-314  AFLQRQPVPWCLVAHNGDRYDFPLLQAELATLGL-SNALDSAFCVDSMAALKALEQSSSP
NP_338599.1/1-314     AFLRRQPQPWCLVAHNGDRYDFPLLQAELAMLGL-TSALDGAFCVDSITALKALERASSP
XP_030865682.1/56-369 AFLRRQPQPWCLVAHNGDRYDFPLLQAELAMLGL-TSALDGAFCVDSITALKALERASSP
XP_019489946.1/28-341 AFLQRQPQPWCLVAHNGDRYDFPLLQTELAMLGL-ARALDDAFCVDSIAALKALEQTGSP
XP_003504288.2/31-343 AFLQRQPQPCCLVAHNGDRYDFPLLQAELAMLTI-RSPLDGTFCVDSIAALKALEQASSS
XP_041617760.1/26-339 AFLRRQPQPWCLVAHNGDRYDFPLLQAELAVLGL-ASILDGAFCVDSIAALKALEQAASP
XP_021519040.1/31-344 AFLQRQPQPCCLVAHNGDRYDFPLLQAELAGLST-ASPLDGTFCVDSIAALKALEQDSSP
XP_005075027.2/49-361 AFLRRQPQPCCLVAHNGDRYDFPLLQAELAMLSI-RSPLDDAFCVDSIAALKALEQPSSS
XP_034380941.1/31-345 AFLQRQPQPCCLVAHNGDRYDFPLLQAEFALLNI-ASPLDGTFCVDSMAALKALEKASSP
XP_021028672.1/31-339 AFLQRQPQPCCLVAHNGDRYDFPLLQAELARLST-SSPLDGTFCVDSIAALKALEQASSP
XP_031201661.1/31-343 AFLQRQPQPCCLVAHNGDRYDFPLLQAELALLSI-PSPLDGTFCVDSIAALKALEQASSP
XP_005410208.2/46-359 AFLQRQPQPWCLVAHNGDRYDFPLLRAELAMLGL-AGALDGAFCVDSITALKALEQSNSA
XP_011836379.1/75-388 AFLRRQPQPWCLVAHNGDRYDFPLLQAELAMLGL-TSALDGAFCVDSITALKAVERADSP
XP_002802855.1/75-388 AFLRRQPQPWCLVAHNGDRYDFPLLQAELAMLGL-TSALDGAFCVDSITALKAVERADSP
XP_021790135.2/75-388 AFLRRQPQPWCLVAHNGDRYDFPLLQAELAMLGL-TSALDGAFCVDSITALKAVERADSP
XP_010613946.1/61-374 AFLQRQPRPWCLIAHNGDRYDFPLLQAELTMLGL-GGALDGAFCVDSIAALKALEQDSST
XP_008969971.1/30-343 AFLRRQPQPWCLVAHNGDRYDFPLLQAELAMLGL-TSALDGAFCVDSITALKALERASSP
XP_032145606.1/61-374 AFLQRQPQPWCLVAHNGDRYDFPLLQAELAMLGL-TGALDGAFCVDSITALKALERAGSP
XP_017370496.2/61-374 AFLQRQPQPWCLVAHNGDRYDFPLLQAELAMLGL-TGALDGAFCVDSITALKALERAGSP
XP_025844597.1/60-373 AFLRRQPQPWCLVAHNGDRYDFPLLQAELAVLGL-ASILDGAFCVDSIAALKALEQAASP
XP_008056448.1/60-373 AFLRRQPQPWCLVAHNGDRYDFPLLQAELATLGL-ASGLDGAFCVDSIAALKALERASSP
XP_044109569.1/58-370 AFLKRQPQPWCLVAHNGDRYDFPLLQAELAVLGL-ASVLDGALCVDSIAALKALERAASP
XP_007472252.1/55-368 AFLQRQPQPWCLVAHNGDRYDFPLLQAELAVLGL-ASALEGAFCVDSIAALKALEQADSP
XP_020771641.1/41-355 AFLQRQPQPWCLVAHNGDRYDFPLLRAELALLGL-ASALDDAFCADSIAALKALEPAGSS
XP_043741794.1/48-362 AFLQRQPQPWCLVAHNGDRYDFPLLRAELALLGL-ASALDDAFCVDSIAALKALEPAGSS
XP_043298324.1/48-362 AFLQRQPQPWCLVAHNGDRYDFPLLRAELALLGL-ASALDDAFCVDSIAALKALEPAGSS
XP_004581799.1/2-312  AFLRRQPAPWCLVAHNGDGYDFPLLQAELAMLGR-ASILDRAFCVDSMAALKALEQAESP
XP_040850346.1/2-311  AFLRRQPAPWCLVAHNGDGYDFPLLQAELAMLGC-ASILDRAFCVDSMAALKALEQAESP
XP_024211227.1/1-314  AFLRRQPQPWCLVAHNGDRYDFPLLQAELAMLGL-TSALDGAFCVDSITALKALERASSP
XP_002813830.1/1-314  AFLRRQPQPWCLVAHNGDRYDFPLLQAELALLGL-TSALDGAFCVDSITALKALERASSP
XP_012352527.1/1-314  AFLRRQPQPWCLVAHNGDRYDFPLLQAELAMLGL-TSALDGAFCVDSITALKALERASSP
XP_011794556.1/1-314  AFLRRQPQPWCLVAHNGDRYDFPLLQAELAMLGL-TSALDGAFCVDSITALKAVERAGSP
XP_032017557.1/1-314  AFLRRQPQPWCLVAHNGDRYDFPLLQAELAMLGL-TSALDGAFCVDSITALKALERASSP
XP_033062185.1/1-314  AFLRRQPQPWCLVAHNGDRYDFPLLQAELAMLGL-TSALDGAFCVDSITALKAVERAGSP
XP_013977676.1/26-339 AFLRRQPQPWCLVAHNGDRYDFPLLQAELAVLGL-ASILDGAFCVDSIAALKALEQAASP
XP_010368722.1/1-314  AFLRRQPQPWCLVAHNGDRYDFPLLQAELAMLGL-TSALDGAFCVDSITALKAVERAGSP
XP_023087195.1/1-314  AFLRRQPQPWCLVAHNGDRYDFPLLQAELAMLGL-TSALDGAFCVDSITALKAVERAGSP
XP_011888942.1/1-314  AFLRRQPQPWCLVAHNGDRYDFPLLQAELAMLGL-TSALDGAFCVDSITALKAVERADSP
XP_025233071.1/1-314  AFLRRQPQPWCLVAHNGDRYDFPLLQAELAMLGL-TSALDGAFCVDSITALKAVERADSP
XP_005547076.2/1-314  AFLRRQPQPWCLVAHNGDRYDFPLLQAELAMLGL-TSALDGAFCVDSITALKAVERADSP
XP_011737524.1/1-314  AFLRRQPQPWCLVAHNGDRYDFPLLQAELAMLGL-TSALDGAFCVDSITALKAVERADSP
XP_007982312.1/1-314  AFLRRQPQPWCLVAHNGDRYDFPLLQAELAMLGL-TSALDGAFCVDSITALKAVERAGSP
XP_010335364.1/1-314  AFLQRQPQPWCLVAHNGDRYDFPLLQAELAMLGL-TSALDGAFCVDSITALKALERAGSP
XP_008979843.1/1-314  AFLQRQPQPWCLVAHNGDRYDFPLLQAELAMLGL-TSALDGAFCVDSITALKALERAGSP
XP_012323071.1/1-314  AFLQRQPQPWCLVAHNGDRYDFPLLQAELAMLGL-PSALDGAFCVDSITALKALERADSP
XP_012626631.1/1-314  AFLQRQPQPWCLVAHNGDRYDFPLLQAELAMLGL-ANALDGAFCVDSITALKALERASSP
XP_012503813.1/1-314  AFLQRQPQPWCLVAHNGDRYDFPLLQGELAMLGL-ANALDGAFCVDSIAALKALEQASSP
XP_045386284.1/1-314  AFLQRQPQPWCLVAHNGDRYDFPLLQAELATLGL-ANALDGAFCVDSIAALKALEQAGSP
XP_003800608.1/1-314  AFLQRQPQPWCLVAHNGDRYDFPLLQAELAMLGL-ASALDGAFCIDSIAALKALEQASNP
XP_046517666.1/1-314  AFLQRQPKPWCLVAHNGDRYDFPLLQAELAVLGL-TSALDGAFCVDSIAALKALEQAGSP
XP_014682120.2/1-314  AFLQRQPKPWCLVAHNGDRYDFPLLQAELAVLGL-TSALDGAFCVDSIAALKALEQAGSP
XP_005600757.1/1-314  AFLQRQPKPWCLVAHNGDRYDFPLLQAELAVLGL-TSALDGAFCVDSIAALKALEQAGSP
XP_014647155.1/1-314  AFLQRQPQPWCLVAHNGDRYDFPLLQAEFAVLGL-ASALDGAFCVDSIAALKALERAGSP
XP_007168869.1/1-314  AFLQRQPQPWCLVAHNGDRYDFPLLQAELAVLGL-ASALDGAFCVDSIAALKALEQAGSP
XP_036723894.1/1-314  AFLQRQPQPWCLVAHNGDRYDFPLLQAELAVLGL-ASALDGAFCVDSIAALKALEQAGSP
XP_004283946.1/1-314  AFLQRQPQPWCLVAHNGDRYDFPLLQAELAVLGL-ASALEGAFCVDSIAALKALEQADSP
XP_026954398.1/1-314  AFLQRQPQPWCLVAHNGDRYDFPLLQAELAVLGL-ASALEGAFCVDSIAALKALEQADSP
XP_004312851.1/1-314  AFLQRQPQPWCLVAHNGDRYDFPLLQAELAVLGL-ASALEGAFCVDSIAALKALEQADSP
XP_022428974.1/1-314  AFLQRQPQPWCLVAHNGDRYDFPLLQAELAVLGL-ASALEGAFCVDSIAALKALEQADSP
XP_024607157.1/1-314  AFLQRQPQPWCLVAHNGDRYDFPLLQAELAVLGL-ASALEGAFCVDSIAALKALEQADSP
XP_047629439.1/1-314  AFLQRQPQPLCLVAHNGDRYDFPLLQAELAMLGL-ASALDDTFCVDSIAALKALEQADGS
XP_020926287.1/1-314  AFLQRQPQPSCLVAHNGDRYDFPLLQAELAMLGL-ASALDDTFCVDSIAALKALEQADGS
NP_776900.2/1-315     TFLQRQPQPWCLVAHNGDRYDFPLLRAELALLGL-ASALDDAFCVDSITALKALEPTGSS
XP_010850211.1/1-315  TFLQRQPQPWCLVAHNGDRYDFPLLRAELALLGL-ASALDDAFCVDSIAALKALEPTGSS
XP_005909403.1/1-315  TFLQRQPQPWCLVAHNGDRYDFPLLRAELALLGL-ASALDAAFCVDSIAALKALEPTGSS
XP_019840380.1/1-315  TFLQRQPQPWCLVAHNGDRYDFPLLRAELALLGL-ASALDDAFCVDSIAALKALEPTGSS
XP_006065231.2/1-315  AFLQRQPQPWCLVAHNGDRYDFPLLRAELVLLGL-ASALDDAFCADSITALKALEPTGSS
XP_017922514.1/1-315  AFLQRQPQPWCLVAHNGDRYDFPLLRAELALLGL-ASALDDAFCVDSIAALKALEPAGSS
XP_010977039.1/1-314  AFLRRQPQPWCLVAHNGDRYDFPLLRAELSMLGL-ASALDGAFCADSIAALKALEQDGSP
XP_040102938.1/1-315  AFLQRQPQPWCLVAHNGDRYDFPLLRAELALLGL-ASALDDAFCVDSIAALKALEPAGSS
XP_004023447.4/1-315  AFLQRQPQPWCLVAHNGDRYDFPLLRAELALLGL-ASALDDAFCVDSIAALKALEPAGSS
XP_006220391.2/1-314  AFLRRQPQPWCLVAHNGDRYDFPLLRAELSMLGL-ASALDGAFCADSIAALKALEQDGSP
XP_006174247.2/1-314  AFLRRQPQPWCLVAHNGDRYDFPLLRAELSMLGL-ASALDGAFCADSIAALKALEQDGSP
XP_011373670.1/1-314  AFLQRQPQPWCLVAHNGDRYDFPLLQAELAVLGL-ASALDGTFCVDSIAALKALEQAGSP
XP_039693602.1/1-314  AFLQRQPQPWCLVAHNGDRYDFPLLQAELAVLGL-ASALDGTFCVDSIAALKALEQAGSP
XP_006909117.1/1-314  AFLQRQPQPWCLVAHNGDRYDFPLLQAELAVLGL-ASALDGTFCVDSIAALKALEQAGSP
XP_036905712.1/1-314  AFLQRQPQPWCLVAHNGDRYDFPLLQAELAALGE-ASALDGAFCVDSIAALKALEQAGSP
XP_036984293.1/1-314  AFLQRQPQPWCLVAHNGDRYDFPLLQAELAALGE-ARALHGAFCVDSIAALKALEQAGSP
XP_024421554.1/1-314  AFLQRQPQPWCLVAHNGDRYDFPLLQAELAVLGV-ASALDGAFCVDSIAALKALEQAGSP
XP_028374337.1/1-314  AFLQRQPQPWCLVAHNGDRYDFPLLLAELAALGV-ASALDDAFCVDSIAALKALEQAGSP
XP_036122390.1/1-311  AFLQRQPQPWCLVAHNGDRYDFPLLQAEIAVLGL-DSALDSGFCVDSIAALKALEQDGRP
XP_016058302.1/1-313  AFLQRQPQPWCLVAHNGDRYDFPLLQAELAVLGL-ASALDGGFCVDSIAALKALEQAGRS
XP_036733988.1/1-308  AFLQRQPQPWCLVAHNGDRYDFPLLQAELTLLGL-TGALDGALCVDSIAALRALERAGGP
XP_036189557.1/1-309  AFLQRQPQPWCLVAHNGDRYDFPLLQAELAVLGL-ASTLDGGFCADSIAALKALEQAGRP
XP_006770637.1/1-278  ----------TLVAHNGDRYDFPLLQAELAVLGL-ASPLDGGFCVDSIAALKALEQADRP
XP_008155941.1/1-309  AFLRRQPQPWCLVAHNGDRYDFPLLRAELAALGL-ASALDGGFCVDSIAALRALEQAGRP
XP_036288246.1/1-302  AFLRRQPQPWCLVAHNGDRYDFPLLRAELAALGL-AGALDGGFCVDSIAALKALEQPA--
XP_019579503.1/1-313  AFLQRQPQPWCLVAHNGDRYDFPLLQAELAMLGF-SRALDDAFCVDSIAALKALEQTGST
XP_032988942.1/1-314  AFLQRQPQPWCLVAHNGDRYDFPLLQAELAMLGL-SRALDDVFCVDSIAALKAVEQTGST
XP_027980064.1/1-314  AFLQRQPQPWCLVAHNGDRYDFPLLQAELAVLGL-ASVLDGAFCVDSIAALKALEHAGSP
XP_027439307.1/1-314  AFLQRQPQPWCLVAHNGDRYDFPLLQAELAVLGL-ASVLDGAFCVDSIAALKALEHAGSP
XP_025740584.1/1-314  AFLQRQPQPWCLVAHNGDRYDFPLLQAELAVLGL-ASVLDGAFCVDSIAALKALEHAGSP
XP_004399250.1/1-314  GFLQRQPQPWCLVAHNGDRYDFPLLQAELAVLGL-ASVLDGAFCVDSIAALKALEHAGSP
XP_035935296.1/1-314  AFLQRQPQPWCLVAHNGDRYDFPLLQAELAVLGL-ASVLDGAFCVDSIAALKALEHAGSP
XP_034854059.1/1-314  AFLQRQPQPWCLVAHNGDRYDFPLLQAELAVLGL-ASVLDGAFCVDSIAALKALEHAGSP
XP_021542719.1/1-314  AFLQRQPQPWCLVAHNGDRYDFPLLQAELAVLGL-ASVLDGAFCVDSIAALKALEHAGSP
XP_006750724.1/1-314  AFLQRQPQPWCLVAHNGDRYDFPLLQAELAVLGL-ASVLDGAFCVDSIAALKALEHAGSP
XP_032268563.1/1-314  AFLQRQPQPWCLVAHNGDRYDFPLLQAELAVLGL-ASVLDGAFCVDSIAALKALEHAGSP
XP_032174682.1/1-313  AFLQRQPQPWCLVAHNGDRYDFPLLQAELAVLGL-ASVLDGALCVDSIAALKALERAASP
XP_004760784.1/1-313  AFLQRQPQPWCLVAHNGDRYDFPLLQAELAVLGL-ASVLDGALCVDSIAALKALERAASP
XP_022354199.1/1-313  AFLQRQPQPWCLVAHNGDHYDFPLLQAELAVLGL-ASVLDGALCVDSIAALKALERAASP
XP_047550817.1/1-313  AFLQRQPQPWCLVAHNGDRYDFPLLQAELAVLGL-ASVLDGALCVDSIAALKALERAASP
XP_032723850.1/1-313  AFLQRQPQPWCLVAHNGDRYDFPLLQAELAVLGL-ASVLDGALCVDSIAALKALERAASP
XP_045846024.1/1-313  AFLQRQPQPWCLVAHNGDRYDFPLLQAELAVLGL-ASVLDGALCVDSIAALKALEHAASP
XP_008702046.1/1-314  AFLQRQPQPWCLVAHNGDRYDFPLLQAELAVLGE-SRVLDSAFCVDSIAALKALEHADSP
XP_002926073.2/1-314  AFLQRQPQPWCLVAHNGNRYDFPLLQAELAVLGL-ASVLDSAFCVDSIAALKALEHADSP
XP_042834790.1/1-314  AFLQRQPQPWCLVAHNGDRYDFPLLQAELALLGL-ASVLDGAFCVDSIAALKALEQASSH
XP_042785173.1/1-314  AFLQRQPQPWCLVAHNGDRYDFPLLQAELALLGL-ASVLDGAFCVDSIAALKALEQASSH
XP_019272252.1/1-314  AFLQRQPQPWCLVAHNGDRYDFPLLQAELALLGL-ASVLDGAFCVDSIAALKALEQASSH
XP_006928782.1/1-314  AFLQRQPQPWCLVAHNGDRYDFPLLQAELALLGL-ASVLDGAFCVDSIAALKALEQAGSH
XP_025772236.1/1-314  AFLQRQPQPWCLVAHNGDRYDFPLLQAELALLGL-ASVLDGAFCVDSIAALKALEQAGSH
XP_030162536.1/1-314  AFLQRQPQPWCLVAHNGDRYDFPLLQAELALLGL-ASVLDGAFCVDSIAALKALEQAGSH
XP_047696628.1/1-314  AFLQRQPQPWCLVAHNGDRYDFPLLQAELALLGL-ASVLDGAFCVDSIAALKALEQAGSH
XP_045348781.1/1-314  AFLQRQPQPWCLVAHNGDRYDFPLLQAELALLGL-ASVLDGAFCVDSIAALKALEQAGSH
XP_029775003.1/1-314  AFLQRQPQPWCLVAHNGDRYDFPLLQAELASLGL-TSVLDGAFCVDSIAALKALERAGSP
XP_039084097.1/1-314  AFLQRQPQPWCLVAHNGDRYDFPLLQAELASLGL-ASVLDGAFCVDSIAALKALERAGSP
XP_037706180.1/1-314  AFLQRQPQPWCLVAHNGDRYDFPLLQAELAALGL-SSTLDGAFCVDSIAALKALERANSP
XP_004452010.1/1-314  AFLQRQPQPWCLVAHNGDRYDFPLLQAELAALGL-ASALDGAFCVDSMVALKALERAGSP
XP_006873698.1/1-308  AFLQRQPQPWCLVAHNGDRYDFPLLQAELTALDL-ASALDDTFCVDSITALKALERANSP
XP_007953481.1/1-314  AFLQRQPPPWCLVAHNGDRYDFPLLQAELAALGL-ASALDGALCVDSITALKALERASSP
XP_004704037.1/1-311  AFLLRQPQPWCLVAHNGDRYDFPLLQAELTALGL-ASALDGAFCVDSITALKALERADSP
XP_010588136.1/1-314  AFLQRQPQPWCLVAHNGDRYDFPLLQAELAALGL-ASALDGAFCVDSITALKALEHASSP
XP_004368549.1/1-314  AFLQRQPQPWCLMAHNGDRYDFPLLQAELAALGL-ASALDRAFCVDSITALKALECASSP
XP_006893085.1/1-314  AFLQRQPQPWCLVAHNGDRYDFPLLQAELAALGL-ASVLDGAFCIDSIAALKALEHASSS
XP_004676264.1/1-314  AFLQRQPQPWCLVAHNGNRYDFPLLQAELAFLGL-TSALDGAFCVDSIAALKALEKAGSP
XP_037384456.1/1-313  AFLQRQPQPWCLVAHNGNRYDFPLLQAELAFLGL-TSALDGAFCVDSIAALKALEKAGSP
XP_004615332.1/1-315  AFLQRQPQPWCLVAHNGDRYDFPLLQAELAALGL-SSVLDDAFCVDSIAAMKALEHAGRS
XP_017524818.1/1-308  AFLQRQPQPWCLVAHNGDRYDFPLLQAELTLLGL-TGALDGALCVDSIAALRALERAGGP
XP_007533646.1/1-308  AFLQRQPQPWCLVAHNGDRYDFPLLQAELAALGL-PGTLDGAFCVDSIAALKALEKSSSP
XP_006171066.1/1-313  AFLRRQPQPWCLVAHNGDRYDFPLLQAELAMLGP-ASTLDGAFCADSIAALKALERASSP
XP_008563951.1/1-314  GFLQRQPQPWCLVAHNGDRFDFPLLRAELAMLDL-ASALDSAFCVDSIAALKALERATSP

XP_027716428.1/1-325  -----RESSQRKSYSLGNVYTRLYGQAPPDTHTAEGDVLALVSICQARPQPLLHWVDTHA
XP_020854878.1/1-325  -----RECSQRKSYSLGNVYTRLYGQAPPDTHTAEGDVLALVSICQARPQPLLHWIDTHA
XP_036594929.1/1-325  -----RESSQRKSYSLGNVYTRLYGQAPPDTHTAEGDVLALVSICQARPQSLLHWVDAHA
XP_043833144.1/1-325  -----RESGQRKSYSLCNVYTRLYGQAPPDTHTAEGDVLALVSICQARPQPLLHWVDTHA
XP_031817059.1/1-325  -----RESSQRKSYSLGNVYTRLYGQAPPDTHTAEGDVLALVSICQARPQPLLRWVDTHA
XP_001375011.2/1-294  -----IESSQRKSYSLGNVYARLFGQAAPDTHTAEGDVLALVSVCQARPRPLLQWIDTNA
XP_044540438.1/1-326  -----IESGQRKSYSLGNVYARLYGQAAPDTHTAEGDVLALVSVCQARPQPLLQWIDTNA
XP_038595983.1/1-335  QHAVLPETGKKRSYSLTNVYSRFYGRPPPDTHTAEGDVLAMVSICQWRARQLLEWVDANA
XP_028906636.1/1-340  QHAVLPETGKKRSYSLSNVYSRFYGRPPPDTHTAEGDVLAMVSICQWRARQLLEWVDANA
XP_012885722.1/1-303  -----AERGPRKSYSLGSIYTRLYGQAPTDSHMAEGDVLTLLSICQWKPQALLQWVDTHS
XP_042522029.1/1-303  -----AERGPRKSYSLGSIYTRLYGQAPADSHMAEGDVLTLLSICQWKPQALLQWVDTHS
XP_048190559.1/1-317  -----SERGPRKSYSLGSIYTRLYGQAPTDSHTAEGDVLTLLSICQWKPQALLRWVDTHA
XP_005326927.1/1-314  -----SEHGPRKSYSLGSIYTRLYGQAPVDSHTAEGDVLALLSICQWKPKALLQWVDTHA
XP_027789484.1/1-314  -----SEHGPRKSYSLGSIYTRLYGQAPVDSHTAEGDVLALLSICQWKPKALLQWVDTHA
XP_015342756.1/1-314  -----SEHGPRKSYSLGSIYTRLYGQAPVDSHTAEGDVLALLSICQWKPKALLQWVDTHA
XP_046287496.1/1-314  -----SEHGPRKSYSLGSIYTRLYGQAPVDSHTAEGDVLALLSICQWKPKALLQWVDTHA
XP_026239674.1/1-314  -----SEHGPRKSYSLGSIYTRLYGQAPVDSHTAEGDVLALLSICQWKPKALLQWVDTHA
XP_047421155.1/1-314  -----SEHGPRKSYSLGSIYARLYGQAPVDSHTAEGDVLALLSICQWRPXALLQWVDTHA
XP_008851470.1/1-312  -----SEHGPRKSYSLGSIYTRLYGQAPTDSHTAEGDVLALLSICQWRPQALLQWVDAHA
XP_038178559.1/1-313  -----SEHGPRKSYSLGSIYTRLYGQTPTDSHTAEGDVLALLSICQWKPRALLQWVDKHA
XP_041532851.1/1-313  -----SEHGPRKSYSLGSIYTRLYGQAPTDSHTAEGDVLALLSICQWKPRALLQWVDKHA
XP_005348018.1/1-313  -----SEHGPRKSYSLGSIYTRLYGQAPTDSHTAEGDVLALLSICQWKPQALLQWVDKHA
XP_048278978.1/1-313  -----SEHGPRKSYSLGSIYTRLYGQAPTDSHTAEGDVLALLSICQWKPRALLQWVDKHA
XP_028742756.1/1-313  -----SEHGPRKSYSLGSIYTRLYGQAPTDSHTAEGDVLALLSICQWKPRALLQWVDKHA
XP_006978349.2/1-313  -----SEHGPRKSYSLGSIYTRLYGQAPTDSHTAEGDVLALLSICQWKPRALLQWVDKHA
XP_036050119.1/1-313  -----SEHGPRKSYSLGSIYTRLYGQAPTDSHTAEGDVLALVSICQWKPRALLQWVDKRA
NP_001020160.1/1-316  -----SEHGPRKSYSLGSIYTRLYGQAPTDSHTAEGDVLALLSICQWKPQALLQWVDKHA
XP_032766590.1/1-316  -----SEHGPRKSYSLGSIYTRLYGQAPMDSHTAEGDVLALLSICQWKPQALLQWVDKHA
XP_028612526.1/1-314  -----SEHGPRKSYSLGNLYTRLYGQAPTDSHTAEGDVLALLSICQWKPQALLQWVDKHA
XP_021063240.1/1-316  -----SGHGPRKSYSLGSLYSRLYGQAPTDSHTAEGDALALLSICQWKPQALLQWVDKHA
NP_001012236.1/1-314  -----SGNGSRKSYSLGSIYTRLYWQAPTDSHTAEGDVLTLLSICQWKPQALLQWVDEHA
XP_004662083.1/1-314  -----SEHGPRKSYSLGSIYARLYGQAPVDAHTAEGDVLSLLSICQWRPQALLQWVDANA
XP_004833998.1/1-313  -----SEHASRRSYSLGSIYTRLYGQAPVDSHTAEGDVLSLLSICQWRPQALLQWVDAHA
XP_004642200.1/1-313  -----SECGPRRSYSLGSIYTRLYGQAPTDSHMAEGDVLTLLSICQWRPQALLQWVDAHA
XP_005006676.1/1-314  -----SEHGSKRSYSLGSIYTRLYGQAPVDSHMAEGDVLTLLSICQWRPWALLQWVDAHA
XP_016005330.1/1-314  -----PKEGQRRSYSLGSIYTRLYGQAPPDSHTAEGDVLALLSICQWRPQALLHWVDTHA
XP_020033284.1/1-307  -----SEHGPRKSYSLGSIYTRLYGQAPVDSHTAEGDVLALLSICQWRPQALLRWVDAHA
XP_002713390.2/1-314  -----SEHSPRKSYSLGSIYTRLYGQAPPESHTAEGDVLALLSVCQWRPQALLRWVDAHA
NP_338599.1/1-314     -----SEHGPRKSYSLGSIYTRLYGQSPPDSHTAEGDVLALLSICQWRPQALLRWVDAHA
XP_030865682.1/56-369 -----SEHGPRKSYSLGSIYTRLYGQSPPDSHTAEGDVLALLSICQWRPQALLRWVDAHA
XP_019489946.1/28-341 -----PEHGPRRSYSLGSIYTRLYGQVPPDSHTAEGDVLALLSICQWRPRALLRWVDAHA
XP_003504288.2/31-343 -----SERGPRKSYSLGSIYTRLYGQAPTDSHTAEGDVLALLSICQWKPRALLQWVDKHA
XP_041617760.1/26-339 -----SEHGPRKSYSLGSIYTRLYGQAPPDSHMAEGDVLALLSICQWRPQALLQWVDANA
XP_021519040.1/31-344 -----SGHGPRKSYSLGNIYSRLYGQAPMDSHTAEGDVLALLSICQWKPRALLQWVDKHA
XP_005075027.2/49-361 -----SEHGPRKSYSLGSIYTRLYGQAPTDSHTAEGDVLALLSICQWKPRALLQWVDKHA
XP_034380941.1/31-345 -----SEHGPRKSYSLGSIYTRLYGQAPTDSHTAEGDVLALLSICQWKPQALLQWVDKHA
XP_021028672.1/31-339 -----SGHGPRKSYSLGSIYTRLYGQAPTDSHTAEGDVLALLSICQWKPQALLQWVDKHA
XP_031201661.1/31-343 -----SARGPRKSYSLGSIYTRLYGQEPTDSHTAEGDVLALLSICQWKPQALLQWVDRHA
XP_005410208.2/46-359 -----SERGPRRSYSLGSIYARLYGQAPADSHMAEGDVLTLLSVCQWRPQALLQWVDAHA
XP_011836379.1/75-388 -----SEHGPRKSYSLGSIYTRLYGQSPPDSHTAEGDVLALLSICQWRPQALLRWVDAHA
XP_002802855.1/75-388 -----SEHGPRKSYSLGSIYTRLYGQSPPDSHTAEGDVLALLSICQWRPQALLRWVDAHA
XP_021790135.2/75-388 -----SEHGPRKSYSLGSIYTRLYGQSPPDSHTAEGDVLALLSICQWRPQALLRWVDAHA
XP_010613946.1/61-374 -----SECGSRRSYSLGSIYTRLYGQAPVDSHTAEGDVLSLLSICQWRPQALLQWVDAHA
XP_008969971.1/30-343 -----SEHGPRKSYSLGSIYTRLYGQSPPDSHTAEGDVLALLSICQWRPQALLRWVDAHA
XP_032145606.1/61-374 -----SEHGPRKSYSLGSIYTRLYGKPPPDSHTAEGDVLALLSICQWRPQALLRWVDAHA
XP_017370496.2/61-374 -----SEHGPRKSYSLGSIYTRLYGKPPPDSHTAEGDVLALLSICQWRPQALLRWVDAHA
XP_025844597.1/60-373 -----SEHGPRKSYSLGSIYTRLYGQAPPDSHMAEGDVLALLSICQWRPQALLQWVDANA
XP_008056448.1/60-373 -----SGHGPRKSYSLGSIYMRLYGQAPPDSHTAEGDVLALLSICQWRPQALLQWVDAHA
XP_044109569.1/58-370 -----SEHGPRKSYSLGSVYTRLYGQAPPDSHMAESDVLTLLSICQWRPQALLQWVDAHA
XP_007472252.1/55-368 -----SEHGPRKSYSLGSIYMRLYGQAPPDSHTAEGDVLALLSICQWRPQALLRWVDAHA
XP_020771641.1/41-355 -----SEHGPRKSYSLGSIYTRLYGQAPPDSHTAEGDVLALLSVCQWRPRALLRWVDAHA
XP_043741794.1/48-362 -----SEHGPRKSYSLGSIYTRLYGQAPPDSHTAEGDVLALLSICQWRPRALLRWVDAHA
XP_043298324.1/48-362 -----SEHGPRKSYSLGSIYTRLYGQAPPDSHTAEGDVLALLSICQWRPRALLRWVDAHA
XP_004581799.1/2-312  -----SVHSPRKSYSLGNIYTRLYGQEPPDSHTAEGDVLALLSICQWRPQALLRWVDAHA
XP_040850346.1/2-311  -----SAHSPRKSYSLGNIYTRLYGQEPPDSHTAEGDVLALLSICQWRPQALLRWVDAHA
XP_024211227.1/1-314  -----SEHGPRKSYSLGSIYTRLYGQSPPDSHTAEGDVLALLSICQWRPQALLRWVDAHA
XP_002813830.1/1-314  -----SEHGPRKSYSLGSIYTRLYGQSPPDSHTAEGDVLALLSICQWRPQALLRWVDAHA
XP_012352527.1/1-314  -----SEHGPRKSYSLGSIYTRLYGQSPPDSHTAEGDVLALLSICQWRPQALLRWVDAHA
XP_011794556.1/1-314  -----SEHGPRKSYSLGGIYTRLYGQSPPDSHTAEGDVLALLSICQWRPQALLRWVDAHA
XP_032017557.1/1-314  -----SEHGPRKSYSLGSIYTRLYGQSPPDSHTAEGDVLALLSICQWRPQALLRWVDAHA
XP_033062185.1/1-314  -----SEHGPRKSYSLGSIYTRLYGQSPPDSHTAEGDVLALLSICQWRPQALLRWVDAHA
XP_013977676.1/26-339 -----SEHGPRKSYSLGSIYTRLYGQAPPDSHMAEGDVLALLSICQWRPQALLQWVDANA
XP_010368722.1/1-314  -----SEHGPRKSYSLGSIYTRLYGQSPPDSHTAEGDVLALLSICQWRPQALLRWVDAHA
XP_023087195.1/1-314  -----SEHGPRKSYSLGSIYTRLYGQSPPDSHTAEGDVLALLSICQWRPQALLRWVDAHA
XP_011888942.1/1-314  -----SEHGPRKSYSLGSIYTRLYGQSPPDSHTAEGDVLALLSICQWRPQALLRWVDAHA
XP_025233071.1/1-314  -----SEHGPRKSYSLGSIYTRLYGQSPPDSHTAEGDVLALLSICQWRPQALLRWVDAHA
XP_005547076.2/1-314  -----SEHGPRKSYSLGSIYTRLYGQSPPDSHTAEGDVLALLSICQWRPQALLRWVDAHA
XP_011737524.1/1-314  -----SEHGPRKSYSLGSIYTRLYGQSPPDSHTAEGDVLALLSICQWRPQALLRWVDAHA
XP_007982312.1/1-314  -----SEHGPRKSYSLGSIYTRLYGQSPPDSHTAEGDVLALLSICQWRPQALLRWVDAHA
XP_010335364.1/1-314  -----SEHGPRKSYSLGSIYTRLYGKPPPDSHTAEGDVLALLSICQWRPQALLRWVDAHA
XP_008979843.1/1-314  -----SEHGPRKSYSLGSIYTRLYGKSPPDSHTAEGDVLALLSICQWRPQALLRWVDAHA
XP_012323071.1/1-314  -----SEHGPRKSYSLGSIYTRLYGKAPPDSHTAEGDVLALLSICQWRPQALLRWVDAHA
XP_012626631.1/1-314  -----WEHGPRKSYSLGSIYTRLYGQAPPDSHTAEGDVLALLSICQWRSQALLQWVDAHA
XP_012503813.1/1-314  -----SEHGPRKSYSLGSIYTRLYGQAPPDSHTAEGDVLALLSICQWRSQALLRWVDAHA
XP_045386284.1/1-314  -----SEHGPRKSYSLGNIYTRLYGQAPPDSHTAEGDVLALLSICQWRSQALLQWVDAHA
XP_003800608.1/1-314  -----SEHGPRKSYSLGSIYTRLYGQAPPDSHTAEGDVLALLSICQWKPQALLQWVDAHA
XP_046517666.1/1-314  -----SEHGPRKSYSLGSIYTRLYGKAPPDSHTAEGDVLALLSICQWRPRALLQWVDAHA
XP_014682120.2/1-314  -----SEHGPRKSYSLGSIYTRLYGKAPPDSHTAEGDVLALLSICQWRPRALLQWVDAHA
XP_005600757.1/1-314  -----SEHGPRKSYSLGSIYTRLYGKAPPDSHTAEGDVLALLSICQWRPRALLQWVDAHA
XP_014647155.1/1-314  -----SEHGPRKSYSLGSIYTRLYGQAPPDSHTAEGDVLALLSICQWRPRALLQWVDAHA
XP_007168869.1/1-314  -----SEHGPRKSYSLGSIYMRLYGQAPPDSHTAEGDVLALLSICQWRPQALLRWVDAHA
XP_036723894.1/1-314  -----SEHGPRKSYSLGSIYMRLYGQAPPDSHTAEGDVLALLSICQWRPQALLRWVDAHA
XP_004283946.1/1-314  -----SEHGPRKSYSLGSIYMRLYGQAPPDSHTAEGDVLALLSICQWRPRALLRWVDAHA
XP_026954398.1/1-314  -----SEHGPRKSYSLGSIYMRLYGQAPPDSHTAEGDVLALLSICQWRPRALLRWVDAHA
XP_004312851.1/1-314  -----SEHGPRKSYSLGSIYTRLYGQAPPDSHTAEGDVLALLSICQWRPRALLRWVDAHA
XP_022428974.1/1-314  -----SEHGPRKSYSLGSIYMRLYGQAPPDSHTAEGDVLALLSICQWRPQALLRWVDAHA
XP_024607157.1/1-314  -----SEHGPRKSYSLGSIYMRLYGQAPPDSHTAEGDVLALLSICQWRPQALLRWVDAHA
XP_047629439.1/1-314  -----SEHGPRKSYSLGSIYTRLYGQAPPDSHTAEGDVLALLSICQWRPRALLRWVDVHA
XP_020926287.1/1-314  -----SEHGPRKSYSLGSIYTRLYGQAPPDSHTAEGDVLALLSICQWRPRALLRWVDVHA
NP_776900.2/1-315     -----SEHGPRKSYSLGSVYTRLYGQAPPDSHTAEGDVLALLSVCQWRPRALLRWVDAHA
XP_010850211.1/1-315  -----SEHGPRKSYSLGSVYTRLYGQAPPDSHTAEGDVLALLSVCQWRPRALLRWVDAHA
XP_005909403.1/1-315  -----SEHGPRKSYSLGSVYTRLYGQAPPDSHTAEGDVLALLSVCQWRPRALLRWVDAHA
XP_019840380.1/1-315  -----SEHGPRKSYSLGSVYTRLYGQAPPDSHTAEGDVLALLSVCQWRPRALLRWVDAHA
XP_006065231.2/1-315  -----SEHGPRKSYSLGSVYTRLYGQAPPDSHTAEGDVLALLSVCQWRPRALLRWVDAHA
XP_017922514.1/1-315  -----SEHGPRKSYSLGSVYTRLYGQAPPDSHTAEGDVLALLSVCQWRPRALLRWVDAHA
XP_010977039.1/1-314  -----SEHGPRKSYSLGSIYTRLYGQAPPDSHTAEGDVLALLSICQWRPRALLRWVDAHA
XP_040102938.1/1-315  -----SEHGPRKSYSLGSVYTRLYGQAPPDSHTAEGDVLALLSVCQWRPQALLRWVDAHA
XP_004023447.4/1-315  -----SEHGPRKSYSLGSIYTRLYGQAPPDSHTAEGDVLALLSICQWRPRALLRWVDAHA
XP_006220391.2/1-314  -----SEHGPRKSYSLGSIYTRLYGQAPPDSHTAEGDVLALLSICQWRPRALLRWVDAHA
XP_006174247.2/1-314  -----SEHGPRKSYSLGSIYTRLYGQAPPDSHTAEGDVLALLSICQWRPRALLRWVDAHA
XP_011373670.1/1-314  -----PKQGPRRSYSLGSIYTRLYGQAPPDSHTAEGDVLALLSICQWRPRALLHWVDAHA
XP_039693602.1/1-314  -----PKQGPRRSYSLGSIYTRLYGQAPPDSHTAEGDVLALLSICQWRPRALLHWVDAHA
XP_006909117.1/1-314  -----PKQGPRRSYSLGSIYTRLYGQAPPDSHTAEGDVLALLSICQWRPRALLHWVDAHA
XP_036905712.1/1-314  -----HQQGPWKSYSLGSIYTRLYGQAPPDSHTAEGDVLALLGICQWRPRALLQWVDAHA
XP_036984293.1/1-314  -----HQQGPWKSYSLGSIYTRLYGQAPPDSHTAEGDVLALLSICQWRPRALLQWVDAHA
XP_024421554.1/1-314  -----PQQGPWKSYSLGSIYTRLYGQAPPDSHTAEGDVLALLSICQWRPRALLQWVDAHA
XP_028374337.1/1-314  -----PQQGPWKSYSLGSIYARLYGQAPPDSHTAEGDVLALLSICQWRPRALLQWVDTHA
XP_036122390.1/1-311  -----PEQGPWKSYSLGSIYTRLYGQAPPDSHTAEGDVLALLSICQWRPRALLQWVDAHA
XP_016058302.1/1-313  -----PEQGPWKSYSLGSIYTRLYGQAPPDSHRAEGDVLALLSICQWRPKALLQWVDAHA
XP_036733988.1/1-308  -----GQRGPRASYSLGGVYVRLYGQAPPDSHTAEGDVLALLSICQWRPQALLQWVDAHA
XP_036189557.1/1-309  -----PEQGPRKSYSLGSIYTRLYGQAPPDSHTAEGDVLALLSICQWRPRALLQWVDAHA
XP_006770637.1/1-278  -----PEQGPRKSYSLGSIYTRLYGQAPPDSHTAEGDVLALLSICQWRPRALLQWVDAHA
XP_008155941.1/1-309  -----AEQGPRKSYSLGGIYTRLYGQAPPDSHTAEGDVLALLSICQWRPQALLQWVDAHA
XP_036288246.1/1-302  -----LAPGPRKSYSLGNVYARLYGQAPPDSHTAEGDVLALLGVCQWRPRALLRWVDAHA
XP_019579503.1/1-313  -----PEHGPRKSYSLGSIYTRLYGQVPLDSHTAEGDVLALLSICQWRPRALLQWVDAHA
XP_032988942.1/1-314  -----PEHGPRRSYSLGSIYTRLYGQVPLDSHTAEGDVLALLSICQWRPRALLQWVDAHA
XP_027980064.1/1-314  -----SEHGPRKSYSLGSIYTRLYGQAPPDSHMAESDVLTLLSICQWRPRALLQWVDAHA
XP_027439307.1/1-314  -----SEHGPRKSYSLGSIYTRLYGQAPLDSHMAESDVLTLLSICQWRPRALLQWVDAHA
XP_025740584.1/1-314  -----SEHGPRKSYSLGSIYTRLYGQAPPDSHMAESDVLTLLSICQWRPRALLQWVDAHA
XP_004399250.1/1-314  -----AEHGPRKSYSLGSIYTRLYGQAPPDSHMAESDVLALLSICQWRPQALLQWVDAHA
XP_035935296.1/1-314  -----SEHGPRKSYSLGSIYTRLYGQAPPDSHMAESDVLTLLSICQWRPQALLQWVDAHA
XP_034854059.1/1-314  -----SEHGPRKSYSLGSIYTRLYGQAPPDSHMAESDVLALLSICQWRPRALLQWVDAHA
XP_021542719.1/1-314  -----SEHGPRKSYSLGSIYTRLYGQAPPDSHMAESDVLALLSICQWRPRALLQWVDAHA
XP_006750724.1/1-314  -----SEHGPRKSYSLGSIYTRLYGQAPPDSHMAESDVLALLSICQWRPRALLQWVDAHA
XP_032268563.1/1-314  -----SEHGPRKSYSLGSIYTRLYGQAPPDSHMAESDVLALLSICQWRPRALLQWVDAHA
XP_032174682.1/1-313  -----SEHGPRKSYSLGSVYTRLYGQAPPDSHMAESDVLALLSICQWRPRALLQWVDAHA
XP_004760784.1/1-313  -----SEHGPRKSYSLGSVYTRLYGQAPPDSHMAESDVLALLSICQWRPRALLQWVDAHA
XP_022354199.1/1-313  -----SEHGPRKSYSLGSVYTRLYGQAPPDSHMAESDVLALLSICQWRPRALLQWVDAHA
XP_047550817.1/1-313  -----SEHGPRKSYSLGSVYTRLYGQAPPDSHMAESDVLTLLSICQWRPRALLQWVDAHA
XP_032723850.1/1-313  -----SEHGPRKSYSLGSVYTRLYGQAPPDSHMAESDVLALLSICQWRPRALLQWVDAHA
XP_045846024.1/1-313  -----SEHGPRKSYSLGSVYTRLYGQAPPDSHMAESDVLTLLSICQWRPRALLQWVDAHA
XP_008702046.1/1-314  -----SEHGPRKSYSLGSIYTRLYGQAPPDSHMAESDVLALLSICQWRPRALLQWVDAHA
XP_002926073.2/1-314  -----SEHGPRKSYSLGSIYTRLYGQAPPDSHMAESDVLALLSICQWRPRALLQWVDAHA
XP_042834790.1/1-314  -----SEHGPKKSYSLTSIYTRLYGQAPPDSHMAEGDVLALLSICQWRPQALLRWVDAHA
XP_042785173.1/1-314  -----SEHGPKKSYSLTSIYTRLYGQAPPDSHMAEGDVLALLSICQWRPQALLRWVDAHA
XP_019272252.1/1-314  -----SEHGPKKSYSLTSIYTRLYGQAPPDSHMAEGDVLALLSICQWRPQALLRWVDAHA
XP_006928782.1/1-314  -----SEHGPRKSYSLTSIYTRLYGQAPPDSHMAEGDVLALLSICQWRPQALLRWVDAHA
XP_025772236.1/1-314  -----SEHGPRKSYSLTSIYTRLYGQAPPDSHMAEGDVLALLSICQWRPQALLRWVDAHA
XP_030162536.1/1-314  -----SEHGLRKSYSLTSIYTRLYGQAPPDSHMAEGDVLALLSICQWRPQALLRWVDAHA
XP_047696628.1/1-314  -----LEHGPRKSYSLTSIYTRLYGQAPPDSHMAEGDVLALLSICQWRPQALLRWVDAHA
XP_045348781.1/1-314  -----SEHGPRKSYSLTSIYTRLYGQAPPDSHMAEGDVLALLSICQWRPQALLRWVDAHA
XP_029775003.1/1-314  -----SEHGPRKSYSLSSIYTRLYGQAPADSHMAEGDVLTLLSICQWRPQALLRWLDAHA
XP_039084097.1/1-314  -----SEHGPRKSYSLSSIYTRLYGQAPADSHMAEGDVLTLLSICQWRPQALLQWLDAHA
XP_037706180.1/1-314  -----SEHGPRKSYSLGSIYTRLFGQTPPDSHTAEGDVLALLSICQWRPQALLRWVDAHA
XP_004452010.1/1-314  -----SEHGPRKSYSLGSIYTRLYGQAPPDSHTAEGDVLALLSICQWRPRALLQWMDAHA
XP_006873698.1/1-308  -----CECGPRKSYSLGSIYTRLYGQSPPDSHTAEGDVLALVGICQWRPQALLQWVDAHA
XP_007953481.1/1-314  -----SKCGPRKSYSLGSIYTRLYGQSPPDSHTAEGDVLALVSICQWRPQALLQWVDTHA
XP_004704037.1/1-311  -----SERGPRKSYSLGSIYTRLYGQTPPDSHTAEGDVLALVSICQWRPQALLHWVDAHA
XP_010588136.1/1-314  -----SERGLRKSYSLGSIYTRLFGQTPPDSHTAEGDVLALVSICQWRPQALLQWVDAHA
XP_004368549.1/1-314  -----SERGLRKSYSLGSIYTRLYGQAPPDSHTAEGDVLALVSICQWRPQALLQWVDVHA
XP_006893085.1/1-314  -----SEPGSRKSYSLGNIYTRLYRQTPPDSHTAEGDVLALVSICQWKPQALLQWVDSHA
XP_004676264.1/1-314  -----SEHSPRKSYSLSSIYTRLYGQAPPDSHTAEGDVLALLSICQWRPQALLKWVDAHA
XP_037384456.1/1-313  -----SEHGERKSYSLSSIYTRLYGQAPPDSHTAEGDVLALLSICQWRPQALLKWVDAHA
XP_004615332.1/1-315  -----PEHGPRKSYSLGSIYTRLYGQEAPDSHTAEGDVLALLSICQWRPQALLRWVDAHA
XP_017524818.1/1-308  -----GQCGSRASYSLGRVYARLYGQAPPDSHTAEGDVLALLSICQWRPQALLQWVDAHA
XP_007533646.1/1-308  -----SEHSPRKSYSLGSIYTRLYGQAPPDSHTAEGDVLALLSICQWRPQALLRWVDAHA
XP_006171066.1/1-313  -----SERGQRKSYSLGSVYTRLYGQAPPDSHTAEGDVLALLSVCQWKPQALLQWLDAHA
XP_008563951.1/1-314  -----SEHGPRKSYSLGSIYTRLYGQAPPDSHTAEGDVLALLSICQWRPQALLRWVDTHA

XP_027716428.1/1-325  RPFSSVKPMYEA-----------GAMT-KQGTAYDTKTKSERQ---KL--R--AATNL--
XP_020854878.1/1-325  RSFSSIKPMYEA-----------GAVT-DQGAACDTKTKTERQ---KL--R--TATKL--
XP_036594929.1/1-325  KPFSSIKPMYEA-----------GAVT-NQGAAIDTETKTERQ---KL--R--AATNL--
XP_043833144.1/1-325  KPFSSVKPMYEV-----------ASVT-EQGAAYDTGPKTELQ---KL--R--TATNL--
XP_031817059.1/1-325  RPFSSVKPMYEA-----------GAVT-DQEAACDTGTMTECP---KL--R--AAPAG--
XP_001375011.2/1-294  RPFSSVRPMYGG-----------GAGT-DPGGTHDAVTRTQYR---KP--RAAAGAAS--
XP_044540438.1/1-326  RPFSSVRPMYGV-----------EAGT-PPGGTHDVVTRTEYR---KP--R-TATTAS--
XP_038595983.1/1-335  QPFSGIKAMYE---------PRAKIS------------------GSGS--QGEADWLPE-
XP_028906636.1/1-340  QPFSRIKVMYE---------PRAEITR-----------------SSGA--RGETDRLPE-
XP_012885722.1/1-303  RPFGTIKPMYEI-------QLSQSARS-ATEPLAKTGNSSPSR---NK--RPKV-LPPI-
XP_042522029.1/1-303  RPFGTIKPMYEI-------QLSQSARS-ATEPLAKTGNISPSR---NK--RPKV-LPPI-
XP_048190559.1/1-317  RPFGTTKPMYEGPAWPRT-PLSQSAKP-AIVPRGTTANPSPSR---HR--RSKVTVPPLI
XP_005326927.1/1-314  KPFHTIRPMYGVTASSGT-NPKRSAVT-ATTPLATTKNASPSI-GESR--RPK-AITST-
XP_027789484.1/1-314  KPFRTIRPMYAVMASSGT-NPKRSAVT-ATTPLATTKNASPSI-GESR--RPK-AVTST-
XP_015342756.1/1-314  KPFRTIRPMYAVMASSGT-NPKRSAVT-ATTPLATTKNASPSI-GVSR--RPK-AVTST-
XP_046287496.1/1-314  KPFRTIRPMYAVMASSGT-NPKRSAVT-ATTPLATTKNASPSI-GESR--RPK-AVTST-
XP_026239674.1/1-314  KPFRTIRPMYGVTASSGT-NPKRSAVT-ATTPLATTKNASPRI-GESR--KPK-AVTST-
XP_047421155.1/1-314  RPFSTIRPMYGVTASSET-NPKPSAVT-ATAPXATTRNASPSI-GGSR--RPK-AVIST-
XP_008851470.1/1-312  RPFNTIKPMYDVTATAGV-NPKPSAAM-TTAPLATA-N-SPSL-SRSR--QPK-ALPPM-
XP_038178559.1/1-313  RPFSTIKPMYDIATTAGPTNPRPYAAT-ATTSLATT-NTSPSH-GRSR--QRK-SLPPA-
XP_041532851.1/1-313  RPFSTIKPMYDTATTAGTTNPRPYAAT-ATTSLATT-NTSPSH-GRSR--QRK-SLPPA-
XP_005348018.1/1-313  RPFSTIKPMYDTATTAGTTNPRPYAAT-ATTSLATT-NTSLSH-GRSR--QCK-SPPPA-
XP_048278978.1/1-313  RPFRTIKPMYDIAATAGTTNPRPYAAM-ATTSLATT-NTSPSH-GRSR--QPK-SLPPA-
XP_028742756.1/1-313  RPLSTVKPMYDTAATARPTSPRPHAAT-AATSLATT-NTSPSH-GRSR--RPK-KLPPA-
XP_006978349.2/1-313  RPLSTVKPMYDTAATARPTSPRPYAAT-AATSSATT-NTSPSH-GRSR--RPK-KLPPA-
XP_036050119.1/1-313  RPFSTIKPMYDTAATARTTSPRPHAVT-ATTSLATT-NKSSSH-SRSR--RPK-NLPPA-
NP_001020160.1/1-316  RPFSTIKPMYGMAATTGTASPRLCAAT-TSSPLATA-NLSPSN-GRSRGKRPT-SPPPE-
XP_032766590.1/1-316  RPFSTVKPMYGTAATTGTASPRPCAAT-TSSPLATA-NVSPSN-GRSRGKRPT-SPPPE-
XP_028612526.1/1-314  RPFSTIKPMYGTRGTTGTTNLRPHAAT-TTTPLATA-NVSLSN-GRSR--QPE-NPPPE-
XP_021063240.1/1-316  RPFSTVKPMYGTAATTGTTNLRPRAAT-STTPLATA-NGSPSS-GRSRNRRPK-SPPPE-
NP_001012236.1/1-314  RPFSTVKPMYGTPATTGTTNLRPHAAT-ATTPLATA-NGSPSN-GRSR--RPK-SPPPE-
XP_004662083.1/1-314  RPFSTIKPMYGVTATAGT-NTRPSATI-ATAPVATSRNACPNL-GSNR--RPK-AFPPV-
XP_004833998.1/1-313  RPFSTVKPMYGVTAPPGT-NPRPSAIP-AMATLATARNSSPSL-KRNR--RAK-ALPPR-
XP_004642200.1/1-313  RPFSTMKPMYGVTASSVT-NLRPPAIQ-TIATLAPTRNTSPSL-ERKR---PK-SLPST-
XP_005006676.1/1-314  RPFSTVKPMYGVTTSPRT-NPRPSATP-ASATLATARNTSPSL-ERNR--KLM-ALLPT-
XP_016005330.1/1-314  RPFSTVKPMYGVTASTGT-NSGPSAAT-ATALPARARDTSLDL-GRSK--RPKV-LPPA-
XP_020033284.1/1-307  RPFSTVKPMYEVTASAGT-NPRPAIAA-TIPLATARSTTPS-L-RPQ---RPK-TLPPT-
XP_002713390.2/1-314  TPFSAIKPMYGATATTGT-SPRSSALV-TTPPVGTAKNASPSR-GKGR--RPK-TLPTT-
NP_338599.1/1-314     RPFGTIRPMYGVTASART-KPRPSAVT-TTAHLATTRNTSPSL-GESR--GTK-DLPPV-
XP_030865682.1/56-369 RPFGTIRPMYGITASART-KPRPSAVT-VTAHLATTRNTSPSL-GESR--GPK-DLPPV-
XP_019489946.1/28-341 RPFSTVKPMYRVTAFTGT-NSRPPAAT-ASALLATGRDTSPNL-GGSR--RPK-VLPPV-
XP_003504288.2/31-343 RPFSTIKPMYDIAATAGT-TKPRPYAA-TTTTSLTTTNTSPSH-GRSR--QPK-NLPPA-
XP_041617760.1/26-339 RPFSTVKPMYGVTASAGT-NPTPSATT-ATIPLARARDTSANI-GRGR--KPK-TLPPV-
XP_021519040.1/31-344 RPVSTVKPMYGIVATAGM-TNLRPYPA-TATTSLATANVSPSH-GRSR--RPR-ESPPA-
XP_005075027.2/49-361 RLFSTVKPMYNIAATAGR-TKPRPYAA-TATTSLTTTNTSPSH-GRSR--QPK-NLPPA-
XP_034380941.1/31-345 RPFSTIKPMYGTRATTGT-TNLRPHVA-TTTTPLATANVSLGN-GRSRSRQPR--NPPE-
XP_021028672.1/31-339 RPFSTVKPMYGTTATTGT-TNLRPHAA-TATTPLATTNGSPSN-GRSG--RPK-SPPPE-
XP_031201661.1/31-343 RPFSTIKPMYGIATTG-T-TNLRPCAA-TATTPLATANVSPNN-SRSR--RPR-SPPPG-
XP_005410208.2/46-359 RPFSTVKPMYGVTTSPGT-HPRPAAVP-ATATLGPARNTSASL-ENNR--RPK-ALPPA-
XP_011836379.1/75-388 RPFSTIRPMYGVTASAGT-KPRPSAVT-APAHLATTRNTSPSL-GERR--RPK-DLPPM-
XP_002802855.1/75-388 RPFSTIRPMYGVTASAGT-KPRPSAVT-APAHLATTRNTSPSL-GERR--RPK-DLPPM-
XP_021790135.2/75-388 RPFSTIRPMYGVTASAGT-KPRPSAVT-APAHLATTRNTSPSL-GERR--RPK-DLPPM-
XP_010613946.1/61-374 RPFSTIKPMYGVTASPGT-NPRPSVIP-AKATVATARNSSPNL-KRNG--RPK-ASPPT-
XP_008969971.1/30-343 RPFGTIRPMYGVTASART-KPRPSAVT-TTAHLATTRNTSPSL-GDSR--GPK-DLPPV-
XP_032145606.1/61-374 RPFSTIRPMYEVTASART-KPRPSAIT-ATLHLATTSNASPSL-EGSR--RPK-DLPSV-
XP_017370496.2/61-374 RPFSTIRPMYEVTAAART-KPRPSAVT-ATLHLATTSNASPSL-EGSR--RPK-DLPSV-
XP_025844597.1/60-373 RPFSTVKPMYGVTASAGT-NPTPSATT-ATIPLARARDTSANI-GRGR--KPK-TLPPV-
XP_008056448.1/60-373 RLFSTVEPMYGVTASART-NRRPSAVT-AMALPTKARNTSSSL-GESR--RSK-ALPPR-
XP_044109569.1/58-370 RPFSTVKPMYVVTASART-NPRPSAST-ATKALARATDTGANL-GKGR--KPK-AVPPV-
XP_007472252.1/55-368 RPFSTVKPMYMVTALTGT-SPRLSAAT-ATVPLARARGTSPNR-GGNR--NPK-PLSPV-
XP_020771641.1/41-355 KPFSTIKPMYVVTTSTRT-DPRPSAVT-ATVPLARASDTGPNL-RGDR--SPRPTSSPV-
XP_043741794.1/48-362 KPFSTVKPMYVVTTSTGT-DPRPSAVT-ATVPLARASDTGPNL-RGDR--SPKPTPSPV-
XP_043298324.1/48-362 KPFSTVKPMYVVTTSTGT-DPRPSAVT-ATVPLARASDTGPNL-RGDR--SPKPTPSPV-
XP_004581799.1/2-312  RPFSTVKPMYEATASLRT-SPQPSAGA-TMTRLRAAKNTSASP-SRSK--RST-ALPTP-
XP_040850346.1/2-311  RPFSTVKPMYEATASR-T-SPRPSART-TMTRLHAAKNTSASP-SRSK--KST-ALPTP-
XP_024211227.1/1-314  RPFGTIRPMYGVTASART-KPRPSAVT-TTAHLATTRNTSSSL-GDSR--GPK-DLPPV-
XP_002813830.1/1-314  RPFGTIRPMYGVTASART-KPRPSAVT-TTAHLATTRNTSPSL-GESR--RPK-DLPPV-
XP_012352527.1/1-314  RPFGTIRPMYGVTASART-KPRPAAVT-TTAHLATTRNTSPSL-GESR--KPK-DLPPM-
XP_011794556.1/1-314  RPFSTIRPMYGVTASAGT-KPRPSAVT-ATAHLATTRNTSPSL-GERR--RPK-DLPPV-
XP_032017557.1/1-314  RPFGTIRPMYGVTASART-KPRPAAVT-TTAHLATTRNTSPSL-GESR--KPK-DLPPM-
XP_033062185.1/1-314  RPFSTIRPMYGVTASAGT-KPRPSAVT-ATAHLATTRNTSPSL-GERR--RPK-DLPPV-
XP_013977676.1/26-339 RPFSTVKPMYGVTASAGT-NPTPSATT-ATIPLARARDTSPNI-GRGR--KPK-TLPPM-
XP_010368722.1/1-314  RPFSTIRPMYGVTASAGT-KPRPSAVT-ATAHLATTRNTSPSL-GERR--RPK-DLPPV-
XP_023087195.1/1-314  RPFSTIRPMYGVTASAGT-KPRPSAVT-ATAHLATTRNTSPSL-GERR--RPK-DLPPG-
XP_011888942.1/1-314  RPFSTIRPMYGVTASAGT-KPRPSAVT-APAHLATTRNTSPSL-GERR--RPK-DLPPM-
XP_025233071.1/1-314  RPFSTIRPMYGVTASAGT-KPRPSAVT-APAHLATTRNTSPSL-GERR--RPK-DLPPM-
XP_005547076.2/1-314  RPFSTIRPMYGVTASAGT-KPRPSAVT-APAHLATTGNTSPSL-GERR--RPK-DLPPM-
XP_011737524.1/1-314  RPFSTIRPMYGVTASAGT-KPRPSAVT-APAHLATTRNTSPSL-GDRR--RPK-DIPPM-
XP_007982312.1/1-314  RPFSTIRPMYGVTASAGT-KPRPSAVI-APAHLATTRNTSPSL-GERR--RPK-DLPPM-
XP_010335364.1/1-314  KPFSTIRPMYEVTASART-KPRPSAVT-ATLHLATTSNASPSL-EGSR--RPK-DLPPV-
XP_008979843.1/1-314  RPFSTIRPMYGVTASAST-KPRPSAVT-ATLHLATTSNASPSL-GGSR--RPK-DLPPV-
XP_012323071.1/1-314  RPFSTIRPMYGVTASART-KPRPSAVT-ATVHLATTSNVSPSL-EGSR--RPK-DLPPV-
XP_012626631.1/1-314  RPFSTIKPMYGVTACART-NPRSSAVT-ATAHLATDRNTSPSL-GGSR--RPE-ALSPM-
XP_012503813.1/1-314  RPFSTIKPMYGVTACART-NPRSSAVT-ATAPLATDRNKSLSL-GGSR--RPK-ALSLM-
XP_045386284.1/1-314  RPFSTIKPMYGVTACART-NSRSSAVT-ATAAPATDRNTSPSL-GGSR--RPK-ALSPM-
XP_003800608.1/1-314  KPFSTVKPMYGVTASTGT-NPRSSAVA-VAAPLATVRNTNLCT-GESR--RPK-VLSPV-
XP_046517666.1/1-314  RPFSTIKPMYGVTASTGT-NPRPSAAT-ATVPLARARDTSPNL-DGGR--RPK-ALPPM-
XP_014682120.2/1-314  RPFSTIKPMYGVTASTGT-NPRPSAAT-ATVPLARARDTSPNL-DGGR--RPK-ALPPM-
XP_005600757.1/1-314  RPFSTVKPMYGVTASTGT-NLRPSAAT-ATVPLARARDTSPNL-DGGR--RPK-ALPPM-
XP_014647155.1/1-314  RPFSTVKPMYGVTASTGA-NPRPSAAI-ATVPLARAKDTSPNL-DVGR--RPK-ALPPM-
XP_007168869.1/1-314  RPFSTVKPMYMVTASTGT-SPRPSAAT-ATVPLASARDTSPNR-GGNR--NPK-PLSPV-
XP_036723894.1/1-314  RPFSTVKPMYVVTASTGT-SPRPSAAM-ATVPLASARDTSPNR-GGNR--NPK-PLSPV-
XP_004283946.1/1-314  RPFSTVKPMYVVTASTGT-SPRPSAAT-ATVPLARARGTSPNR-GGNR--NPK-PLSPV-
XP_026954398.1/1-314  RPFSTVKPMYVVTASTGT-SPRPSAAT-ATVPLARARGTSPNG-GGNR--NPK-PLSPV-
XP_004312851.1/1-314  RPFSTVKPMYVVTASTGT-SPRPSAAT-ATVPLARARGTSPNR-GGNR--NPK-PLSPV-
XP_022428974.1/1-314  RPFNTVKPMYVVTASTGT-SPRPSAAT-ATVPLARARGTSPNR-GGNR--NPK-PLSPV-
XP_024607157.1/1-314  RPFNTVKPMYVVTASTGT-SPRPSAAT-ATVPLARARGTSPNR-GGNR--NPK-PLSPV-
XP_047629439.1/1-314  RPFSTVKPMYVVTASTGT-NPRPSAAK-ATVLLAKARNTSPNL-GGDR--GPK-PLSPM-
XP_020926287.1/1-314  RPFSTVKPMYVVTASTGT-NPRPSAAK-ATVLLAKARNTSPNL-GGDR--SPK-PLSPM-
NP_776900.2/1-315     KPFSTVKPMYVITTSTGT-NPRPSAVT-ATVPLARASDTGPNL-RGDR--SPKPAPSPK-
XP_010850211.1/1-315  KPFSTVKPMYVITTSTGT-NPRPSAVT-ATVPLARASDTGPNL-RGDR--SPKPAPSPK-
XP_005909403.1/1-315  KPFSTVKPMYVITTSTGT-NPRPSAVT-ATVPLARASDTGPNL-RGDR--SPKPAPSPK-
XP_019840380.1/1-315  KPFSTVKPMYVITTSTGT-NPRPSAVT-ATVPLARASDTGPNL-RGDR--SPKPAPSPK-
XP_006065231.2/1-315  KPFSTVKPMYVVTTSTGT-NPRPSALT-ATVPLARASDTGPNL-RSDR--SPKPAPSAV-
XP_017922514.1/1-315  KPFSTVKPMYVVTTSTGT-NPRPSAVT-ATVPLARASDTSSKL-CGDR--SPKPAPPPV-
XP_010977039.1/1-314  RPFSSVKPMYVVTASTET-NSRPSSAT-ATVPLARARNTRRNL-GGDR--SPKP-LPPV-
XP_040102938.1/1-315  KPFSTVKPMYVVTASTGT-NPRPSALK-ATVPLGRASDTGPKL-RGDR--SPKPAPPPV-
XP_004023447.4/1-315  KPFSTVKPMYVVTASTGT-NPRPSAVT-ATVPLARANDTGPKL-RGDR--SPKPAPPPV-
XP_006220391.2/1-314  RPFSTVKPMYVVTASTET-NSRPSSAT-ATVPLARVRNTRRNL-GGDR--SPKP-LPPV-
XP_006174247.2/1-314  RPFSSVKPMYVVTASTET-NSRPSSAT-VTVPLARARNTRRNL-GGDR--SPKP-LPPV-
XP_011373670.1/1-314  RPFSTVKPMYGVTASTGT-NSGPSAAT-ATALLARARDTGPNP-GRSK--RPKV-LPPT-
XP_039693602.1/1-314  RPFSTVKPMYGVTASTGT-NSGPSAAT-ATALLARARDTGPNP-GRSK--RPKV-LPPT-
XP_006909117.1/1-314  RPFSTVKPMYGVTASTGT-NSGPSAAT-DTALLARARDTGPNP-GRSK--RPKV-LPPT-
XP_036905712.1/1-314  RPFSTVKPMYGVTASTGA-NSRSSAAT-ATACLARARDTSPKL-GRSR--RSKV-LSPM-
XP_036984293.1/1-314  RPFSAVKPMYGVTASTGT-NSGSSAAT-ATACLARARDTSPKL-GRSR--RSKV-LSPI-
XP_024421554.1/1-314  RPFSTVKPMYGVTASTGT-NSRSSAAT-ATARPARARDTSPKL-GRSR--RSKV-LSPT-
XP_028374337.1/1-314  RPFSAVKPMYGVTASPET-NSRSSAAT-ATARLARARDTSPKL-GRSR--GSKD-LSPV-
XP_036122390.1/1-311  RPFSTVKPMYRVTAST---RTSSSSSA-TTLLASTR-DTSPNL-GRSR--KPKF-LPPM-
XP_016058302.1/1-313  RPFGTIKPMYRATAPTGI-NTSSSATA-TTLLARGR-DTSSNL-GGSR--RPKV-LPPM-
XP_036733988.1/1-308  RPFSSIKPMYGVKPAALT-GTNPCPS----APLARAT--QPNA-GGG---QPQA-LPPA-
XP_036189557.1/1-309  RPFSAVEPMYGATAATGA-NSRSPAAT-ASALLGRAR----HA-RRSL--GASV-PPPG-
XP_006770637.1/1-278  RPFSAVEPMYGATATTGA-NSRSPAAT-ASALLGRAR----HA-RRSL--GASV-LPPG-
XP_008155941.1/1-309  RPFGAVEPMYGVTASTGA-GSRAPAAT-APALLGRAR----HA-GPSL--GASI-LPPG-
XP_036288246.1/1-302  RPFSAVEPMYGATAPP------APAAA-ASALLGRAR----HA-GPGL--GASI-LPPG-
XP_019579503.1/1-313  RPFSTVKPMYGVTAFIGT-NSRPPAAT-ATTLLARGGGSSPNL-GGSR--RPKV-LPPA-
XP_032988942.1/1-314  RPFSTVKPMYGVTAFTGT-HSRPPAAT-ATTLLARGGDSIPNL-GGSR--RPKV-LPTA-
XP_027980064.1/1-314  RPFSTVKPMYGVTASAGT-NPRPSATT-ATKALARARDTSPNL-GRGR--KPKA-VPPM-
XP_027439307.1/1-314  RPFSTVKPMYGVTASAGT-NPRPSATT-ATKALARARDTSPNL-GRGR--KPKA-VPPM-
XP_025740584.1/1-314  RPFSTVKPMYGVTASAGT-NPRPSATT-ATKALARARDTSPNL-GRGR--KPKA-VPPM-
XP_004399250.1/1-314  RPFSTVKPMYGVTASAGT-NPRPSATT-ATKALTRARDTSPNL-GRGR--KPKA-VPPM-
XP_035935296.1/1-314  RPFSTVKPMYGVTASAGT-KPRPSATT-ATKALARARDTSPNL-GRGR--KPKA-VPPM-
XP_034854059.1/1-314  RPFSTVKPMYGVTASAGT-NPRPSATT-APKALARAGDTSPNL-GRGR--KPKA-VPPM-
XP_021542719.1/1-314  RPFSTVKPMYGVTASAGT-NPRPSATT-ATKALARARDTSPNL-GRGR--KPKA-VSPM-
XP_006750724.1/1-314  RPFSTVKPMYGVTASAGT-NPRPSATT-ATKALARARDTSPNL-GRGR--KPKA-APPM-
XP_032268563.1/1-314  RPFSTVKPMYGVTASAGT-KPRPSATT-ATKALARARDTSPNL-GRGR--KPKA-VPPM-
XP_032174682.1/1-313  RPFSTVKPMYVVTASAGT-NPRPSAST-ATKALARATDTSANL-GKGR--KPKA-VPPV-
XP_004760784.1/1-313  RPFSTVKPMYVVTASAGT-NPRPSAST-ATKALARATDTSANL-GKGR--KLKA-VPPV-
XP_022354199.1/1-313  RPFSTVKPMYVVTASAGT-NPRPSATT-ATKALARATDTSANL-GRGR--KPKA-VPPV-
XP_047550817.1/1-313  RPFSTVKPMYAVTASAGT-NPRPSATT-ATKALARATDTSANL-GRGR--KPKA-VPPV-
XP_032723850.1/1-313  RPFSTVKPMYVVTASAGT-NPRPSATT-ATKALARATDTSANL-GRGR--KPKA-IPPV-
XP_045846024.1/1-313  RPFSTVKPMYGVTASAGT-NPRPSATT-ATKALARARDTSANL-GRGR--KPKA-VPSV-
XP_008702046.1/1-314  RPFGTVKPMYGVTASAGT-NPRPSATM-ATKALARARDTSPSL-GRGR--KPKA-LPPM-
XP_002926073.2/1-314  RPFGTVKPMYGVTASAGT-NPRPSATM-ATKAPARARDTSPSL-GRGR--KPKA-LPPM-
XP_042834790.1/1-314  RPFSTVKPMYGVVASAGT-KPGPSATA-ATVSLTRAEDTSPKV-GRGR--KPKA-LLPM-
XP_042785173.1/1-314  RPFSTVKPMYGVVASAGT-KPGSSATA-ATVSLTRAEDTSPKL-GRGR--KPKA-LLPM-
XP_019272252.1/1-314  RPFSTVKPMYGVVASAGT-KPGPSATA-ATVSLTRAKDTSPKL-GRGR--KPKA-LLPM-
XP_006928782.1/1-314  RPFSTVKPMYGVVASAGT-KPGPSATA-ATVSLTRARDTSPKL-GRGR--KPKA-LLPM-
XP_025772236.1/1-314  RPFSTVKPMYGVVASAGT-KPGPSATA-ATVSLTRARDTSPKL-GRGR--KPKA-LLPM-
XP_030162536.1/1-314  RPFSTVKPMYGVVASAGT-KPGPSATA-ATVSLTRARDTSPKL-GRGR--KPKA-LLPM-
XP_047696628.1/1-314  RPFSTVKPMYGVVASAGT-KPGPSATA-ATVSLTRARDTSPKL-GRGR--KPKA-LLPM-
XP_045348781.1/1-314  RPFSTVKPMYGVVASAGT-KPGPSATA-ATVSLTRAGDTSPKL-GRGR--KPKA-LLPM-
XP_029775003.1/1-314  RPFSTVKPMYGVIASAGT-KPGPSATT-ATVSLAQARDTSPNL-GRGR--KPKA-LLPT-
XP_039084097.1/1-314  RPFSTVKPMYRVIASAGT-KPGPSATT-ATVSLAGARDTSPNL-GRGR--KPKA-LLPM-
XP_037706180.1/1-314  RPFSTIKPMYTVTASTRT-NPRSSAAT-ATAPLAAATDTTPNP-RVGR--RPQA-LPPV-
XP_004452010.1/1-314  RPFSTIKPMYVVKASVGT-NPRSSAAT-APAALAPARDTSPNV-GVGR--RPKA-APPV-
XP_006873698.1/1-308  RPFSTVKPMYRLKGTSGT-NPGPAAAI-ATEPLGTARNTSPNL-GGQR--RPTG-HLPI-
XP_007953481.1/1-314  RPFSTVKPMYSVEVSTGT-NPGPLAAT-ATVPQGTAGKTSPNL-EGGR--RLKG-PLPM-
XP_004704037.1/1-311  RPFSTIKPMYRVEAATVT-NPGPSGAT-ATASLVTARNLSPSS-RGGR--KPKG-PLPT-
XP_010588136.1/1-314  RPFSTVVPMYRVDASTGT-DPRPSAAT-ATVTLVTTRDTSPNL-GGDR--SPKS-LLHL-
XP_004368549.1/1-314  RPFSTVTPMYRVEASTRT-NPGPSAPT-ATAALVTARDTSPNL-VGGR--RPKS-PLCM-
XP_006893085.1/1-314  RPFGTVKPMYKAEAPTGP-SPRSSAAT-ATAPLVTARDTCPNL-GSRK--GPQS-PFPM-
XP_004676264.1/1-314  KPFSTVQPMYGVLASAKT-NARPYAAI-TSAALTRARDSSPSLDGGGR--RPRA-LLPK-
XP_037384456.1/1-313  KPFSTVQPMYGVLASAKT-IPRQYAAV-TSAPLTTARDSSPSS-GNSR--RPNA-FPPK-
XP_004615332.1/1-315  KPFSTIKPMYEVVPASAD-SNPRPYSTIVPASLNRVRNPNPNV-GRGR--RANA-LPPV-
XP_017524818.1/1-308  KPFSSIKPMYGVKPAALT-GTKPCPS----APLARV--TQPNA-GGGR---PQA-LPPA-
XP_007533646.1/1-308  KPFSSIRPMYEGPASAET-CYATAALP---SSKGGS--SRPEQ-GQGH----KS-RPPV-
XP_006171066.1/1-313  RPFSTVKPMYEVAASTQT-DPRPSAVT-ATAPLGEASSTGPSR-DRSR--RSKS--PPA-
XP_008563951.1/1-314  RPFSTIKPMYGITASAGI-NSRPSVVT-ATVPLATARNTSPSL-GGTR--RPKA-LPPV-

XP_027716428.1/1-325  AMSGDT----NPAGRRRRGRP---EAPSHSGSIP-------RTSILNTSHLLAVLGPLVI
XP_020854878.1/1-325  ATSGDT----SPAGRRRRCRP---EAPSHSRSIP-------RASNLNTSHLLAILGPLVI
XP_036594929.1/1-325  ATSGDT----SPAGRKRRPRS---EAPSHSRNIP-------ATSHLNTSHLLAVLGPLVI
XP_043833144.1/1-325  ATSGDS----SPAIRKRRGRS---EAPSSSQGSP-------RTSYSNLSHLLAMLGPLVI
XP_031817059.1/1-325  AASGDA----SPGSGKRRGRP---EAPSRPRNAP-------SPSHLNPSHLLAMLGPLVV
XP_001375011.2/1-294  ATSGDA----SPATRKRRGRS---AAPSRAGSLF--------------------------
XP_044540438.1/1-326  ANSGDA----SPAARKRRGRS---AAPSHAGSVS-------STSFLNMSHLLALLGPLVI
XP_038595983.1/1-335  TDSTAWKDP-NPAHRMGEPKS---GAPSFPLPGGWAEGITTLTCTETHRYQLPLLSV-II
XP_028906636.1/1-340  THSTAWKEPANPYLRMGEPKSEAPGAPGFALPGDRAEGLATLGCTETHRCQLPLLSG-VI
XP_012885722.1/1-303  KVSGDT-------------------------------------LEEG---LLVPLGLLAF
XP_042522029.1/1-303  KVSGDT-------------------------------------LEEG---LLVPLGLLAF
XP_048190559.1/1-317  KVSGDS-------------------------------------MEEG---LLVRLGLLVP
XP_005326927.1/1-314  VVPGIP-------------------------------------PREG---LLAPLGLLAF
XP_027789484.1/1-314  IAPGIP-------------------------------------PREG---LLAPLGLLAF
XP_015342756.1/1-314  IVPGIP-------------------------------------PREG---LLAPLGLLAF
XP_046287496.1/1-314  TVPGIP-------------------------------------PREG---LLAPLGLLAF
XP_026239674.1/1-314  IVPGNP-------------------------------------PREG---LLAPLGLLAF
XP_047421155.1/1-314  KVPGVP-------------------------------------PREG---LLAPLGVLAF
XP_008851470.1/1-312  KIPEAP-------------------------------------PHEG---LLAPLSLLAF
XP_038178559.1/1-313  KVPEAP-------------------------------------SQE----LLAPLGLLAC
XP_041532851.1/1-313  KVPEAP-------------------------------------SQE----LLAPLGLLAC
XP_005348018.1/1-313  KVPEAP-------------------------------------SQE----LLAPLGLLAC
XP_048278978.1/1-313  KVSEAP-------------------------------------SQE----LLAPLGLLAC
XP_028742756.1/1-313  KATEAP-------------------------------------SQE----LLAPLSLLAF
XP_006978349.2/1-313  KAAEAP-------------------------------------SQE----LLAPLSLLAF
XP_036050119.1/1-313  KAAEAP-------------------------------------SQE----LLAPLSLLAF
NP_001020160.1/1-316  NVPEAP-------------------------------------SREG---LLAPLGLLTF
XP_032766590.1/1-316  NVPEAP-------------------------------------SREG---LLAPLGLLTF
XP_028612526.1/1-314  EVPEPP-------------------------------------SQEG---LLAPLGLLTS
XP_021063240.1/1-316  KVAEAP-------------------------------------SSEG---LLAPLSLLTF
NP_001012236.1/1-314  KVPEAP-------------------------------------SQEG---LLAPLSLLTL
XP_004662083.1/1-314  KIPEAP-------------------------------------SSEG---LLAPLGFLAF
XP_004833998.1/1-313  -VPGTS-------------------------------------SQEG---LLAPLGLLAF
XP_004642200.1/1-313  KVPGTP-------------------------------------SLEG---LVAPLGLLAV
XP_005006676.1/1-314  EVAGTP-------------------------------------SWEG---LLAPLGLLAF
XP_016005330.1/1-314  KGPEAS-------------------------------------LPEG---LLAPLGLLAL
XP_020033284.1/1-307  KVSEVP-------------------------------------SQEG---LLAPLGLLAF
XP_002713390.2/1-314  KGPGAP-------------------------------------PRGE---LLAPLGLLAF
NP_338599.1/1-314     KDPGAL-------------------------------------SREG---LLAPLGLLAI
XP_030865682.1/56-369 KDPGAL-------------------------------------PREG---LLAPLGLLAV
XP_019489946.1/28-341 KGPEAS-------------------------------------PREG---LLAPLGVLAF
XP_003504288.2/31-343 KVPETP--------------------------------------SEE---LLAPLSLLAF
XP_041617760.1/26-339 EGPEAS-------------------------------------PREG---LLAPLGLLAF
XP_021519040.1/31-344 KVPEVP-------------------------------------SQEG---LLAPLGLLTF
XP_005075027.2/49-361 KAPESP-------------------------------------SQE----LLAPLSLLAF
XP_034380941.1/31-345 EVPEAP-------------------------------------YQEG---LLAPLGLLTF
XP_021028672.1/31-339 KVP------------------------------------------EG---LLAPLSLLTL
XP_031201661.1/31-343 KVPEAP-------------------------------------SQEG---LLAPLGLLTF
XP_005410208.2/46-359 EVPGTP-------------------------------------PREG---LLAPLGMLAF
XP_011836379.1/75-388 KDPGAL-------------------------------------PREG---LLAPLGLLAV
XP_002802855.1/75-388 KDPGAL-------------------------------------PREG---LLAPLGLLAV
XP_021790135.2/75-388 KDPGAL-------------------------------------PRER---LLAPLGLLAF
XP_010613946.1/61-374 KVPGTP-------------------------------------SREG---LLAPLGLLAF
XP_008969971.1/30-343 KDPGAL-------------------------------------PGEG---LLAPLGLLAI
XP_032145606.1/61-374 KDSEAP-------------------------------------PREG---LLVPLGLLAV
XP_017370496.2/61-374 KDSEAP-------------------------------------PREG---LLVPLGLLAV
XP_025844597.1/60-373 EGPEAS-------------------------------------PREG---LLAPLGLLAF
XP_008056448.1/60-373 EGSGAL-------------------------------------PKER---LLAPLGLLAF
XP_044109569.1/58-370 EGPGAS-------------------------------------PKEG---LLAPLGLLTF
XP_007472252.1/55-368 KSPGAP-------------------------------------PREG---LLAPLGLLAF
XP_020771641.1/41-355 KRPGAP-------------------------------------PGEG---LLAPLGLLAF
XP_043741794.1/48-362 KRPGAP-------------------------------------PGEG---LLAPLGLLAF
XP_043298324.1/48-362 KHPGAP-------------------------------------PGEG---LLAPLGLLAF
XP_004581799.1/2-312  KDPGDL-------------------------------------PKGE---LLASLGLLAF
XP_040850346.1/2-311  KDPGDL-------------------------------------PRGE---LLASLGLLAF
XP_024211227.1/1-314  KDPGAL-------------------------------------PGEG---LLAPLGLLAI
XP_002813830.1/1-314  KDLGAL-------------------------------------PREG---LLAPLGLLAI
XP_012352527.1/1-314  KDPGAL-------------------------------------PREG---LLAPLGVLAV
XP_011794556.1/1-314  KDPGAL-------------------------------------PREG---LLAPLGLLAV
XP_032017557.1/1-314  KDPGAL-------------------------------------PREG---LLAPLGLLAV
XP_033062185.1/1-314  KDPGAL-------------------------------------PREG---ILAPLGLLAV
XP_013977676.1/26-339 EGPEAS-------------------------------------PREG---LLAPLGLLAF
XP_010368722.1/1-314  KDPGAL-------------------------------------PREG---LLAPLGLLAV
XP_023087195.1/1-314  KDPGAL-------------------------------------PREG---LLAPLGLLAV
XP_011888942.1/1-314  KDPGAL-------------------------------------PREG---LLAPLGLLAV
XP_025233071.1/1-314  KDPGAL-------------------------------------PREG---LLAPLGLLAF
XP_005547076.2/1-314  KDPGAL-------------------------------------PREG---LLAPLGLLAV
XP_011737524.1/1-314  KDPGAL-------------------------------------PREG---LLAPLGLLAV
XP_007982312.1/1-314  KDPGAL-------------------------------------PREG---LLAPLGLLAV
XP_010335364.1/1-314  KDSEAP-------------------------------------PREG---LLVPLGLLAV
XP_008979843.1/1-314  EDSEVP-------------------------------------RREG---LLAPLGLLAV
XP_012323071.1/1-314  KDSEAP-------------------------------------RREG---LLAPLGLLAV
XP_012626631.1/1-314  KGPRSP-------------------------------------PKEG---LLAPLGLLAF
XP_012503813.1/1-314  KGSGAP-------------------------------------PKEG---LLAPLGLLAF
XP_045386284.1/1-314  KDSGAP-------------------------------------PKEG---LLAPLGLLAF
XP_003800608.1/1-314  EGPEAP-------------------------------------PKEG---LLAPLGLLAF
XP_046517666.1/1-314  KGLGAP-------------------------------------PGEG---LLAPLGLLAF
XP_014682120.2/1-314  RGLGAP-------------------------------------PGEG---LLAPLGLLAF
XP_005600757.1/1-314  KGLGAP-------------------------------------PGEG---LLAPLGLLAF
XP_014647155.1/1-314  QSPGAP-------------------------------------PREG---LLAPLGLLAF
XP_007168869.1/1-314  KSPGAP-------------------------------------PREG---LLAPLGLLAF
XP_036723894.1/1-314  KSPGAP-------------------------------------PREG---LLAPLGLLAF
XP_004283946.1/1-314  KSPGAP-------------------------------------PREG---LLAPLGLLAF
XP_026954398.1/1-314  KSPGAP-------------------------------------PREG---LLAPLGLLAF
XP_004312851.1/1-314  KSPGAP-------------------------------------PREG---LLAPLGLLAF
XP_022428974.1/1-314  KSPGAP-------------------------------------PREG---LLAPLGLLAF
XP_024607157.1/1-314  KSPGAP-------------------------------------PREG---LLAPLGLLAF
XP_047629439.1/1-314  KSPGTP-------------------------------------PREG---LLAPLGLLAF
XP_020926287.1/1-314  KSPGTP-------------------------------------PREG---LLAPLGLLAF
NP_776900.2/1-315     MCPGAP-------------------------------------PGEG---LLAPLGLLAF
XP_010850211.1/1-315  MCPGAP-------------------------------------PGEG---LLAPLGLLAF
XP_005909403.1/1-315  MCPGAP-------------------------------------PGEG---LLAPLGLLAF
XP_019840380.1/1-315  MCPGAP-------------------------------------PGEG---LLAPLGLLAF
XP_006065231.2/1-315  MHPGAP-------------------------------------PGEG---LLAPLGLLAF
XP_017922514.1/1-315  KRPGAP-------------------------------------PGEG---LLAPLGLLAF
XP_010977039.1/1-314  KGPGAP-------------------------------------SREG---LLAPLGLLAF
XP_040102938.1/1-315  KRSGAP-------------------------------------PGQG---LLAPLGLLAF
XP_004023447.4/1-315  KCPGAP-------------------------------------PGEG---LLAPLGLLAF
XP_006220391.2/1-314  KGPGAP-------------------------------------SREG---LLAPLGLLAF
XP_006174247.2/1-314  KGPGAP-------------------------------------SREG---LLAPLGLLAF
XP_011373670.1/1-314  KGPAAS-------------------------------------LPER---LLAPLGLLTL
XP_039693602.1/1-314  KGPAAS-------------------------------------LPER---LLAPLGLLTL
XP_006909117.1/1-314  KGPAAS-------------------------------------LQER---LLAPLGLLTL
XP_036905712.1/1-314  KDPESL-------------------------------------PTEG---LLAPLGLLAL
XP_036984293.1/1-314  KDPESL-------------------------------------RTEG---LLAPLGLLAL
XP_024421554.1/1-314  KGPESS-------------------------------------PAEG---LLAPLGLLAL
XP_028374337.1/1-314  KDPESS-------------------------------------PSEG---LLAPLGLLAL
XP_036122390.1/1-311  KDPGSS-------------------------------------PREG---LLAPLSLLAL
XP_016058302.1/1-313  KGPGSS-------------------------------------PREG---LLAPLSLLAL
XP_036733988.1/1-308  KGPGAP-------------------------------------CMEG---LLAPLGLLAF
XP_036189557.1/1-309  QGPASS-------------------------------------PREG---LLAPLSLLAL
XP_006770637.1/1-278  KGPASS-------------------------------------PREG---LLAPLSLLAL
XP_008155941.1/1-309  KGPGAS-------------------------------------PSEG---LLAPLSVLAL
XP_036288246.1/1-302  KGPGAS-------------------------------------PREG---LLAPLSLLAL
XP_019579503.1/1-313  KGPEAS-------------------------------------PREG---LLAPLGLLAF
XP_032988942.1/1-314  KGPEAA-------------------------------------PREG---LLAPLGLLAF
XP_027980064.1/1-314  EGPGAS-------------------------------------PKAG---LLAPLGLLAF
XP_027439307.1/1-314  EGPGAS-------------------------------------PKAG---LLAPLGLLAF
XP_025740584.1/1-314  EGPGAS-------------------------------------PKAG---LLAPLGLLAF
XP_004399250.1/1-314  EGPGAS-------------------------------------PKAG---LLAPLGLLAF
XP_035935296.1/1-314  EGPGAS-------------------------------------PKAG---LLAPLGLLAF
XP_034854059.1/1-314  EGPGAS-------------------------------------PKAG---LLAPLGLLAF
XP_021542719.1/1-314  EGPGAS-------------------------------------PKAG---LLAPLGLLAF
XP_006750724.1/1-314  EGPGAS-------------------------------------PKAG---LLAPLGLLAF
XP_032268563.1/1-314  AGPGAS-------------------------------------PKAG---LLAPLGLLAF
XP_032174682.1/1-313  EGPGAS-------------------------------------PKEG---LLAPLGLLAF
XP_004760784.1/1-313  EGPGAS-------------------------------------PKEG---LLAPLGLLAF
XP_022354199.1/1-313  EGPGAS-------------------------------------PKEG---LLAPLGLLAF
XP_047550817.1/1-313  EGPGAS-------------------------------------PKEG---LLAPLGLLAF
XP_032723850.1/1-313  EGPGAS-------------------------------------PKEG---LLAPLGLLAF
XP_045846024.1/1-313  EGPGAS-------------------------------------PKEG---LLAPLGLLAF
XP_008702046.1/1-314  EGPRAS-------------------------------------PKEG---LLAPLGLLAF
XP_002926073.2/1-314  EGPRAS-------------------------------------PKEG---LLAPLGLLAF
XP_042834790.1/1-314  EGPGAS-------------------------------------PREG---LLAPLGMLAF
XP_042785173.1/1-314  EGPGAS-------------------------------------PREG---LLAPLGMLAF
XP_019272252.1/1-314  EGPGAS-------------------------------------PREG---LLAPLGMLAF
XP_006928782.1/1-314  EGPGAS-------------------------------------PREG---LLAPLGMLAF
XP_025772236.1/1-314  EGPGAS-------------------------------------PREG---LLAPLGMLAF
XP_030162536.1/1-314  EGPGAS-------------------------------------PREG---LLAPLGMLAF
XP_047696628.1/1-314  EGPGAS-------------------------------------PREG---LLAPLGMLAF
XP_045348781.1/1-314  EGPGAS-------------------------------------PREG---LLAPLGMLAF
XP_029775003.1/1-314  EGPGAS-------------------------------------PREG---LLAPLGMLAF
XP_039084097.1/1-314  KAPGAS-------------------------------------PREG---LLAPLGMLAF
XP_037706180.1/1-314  KGPGAP-------------------------------------PKEG---LLAPLGLLAL
XP_004452010.1/1-314  KDPRAP-------------------------------------PREG---LLAPLGLLAF
XP_006873698.1/1-308  ESPGTP-------------------------------------TREG---LL--LGLLAF
XP_007953481.1/1-314  ESPGAS-------------------------------------PREG---LLAPLGLLAF
XP_004704037.1/1-311  ESSGIL-------------------------------------PREG---LLAPLGLLAF
XP_010588136.1/1-314  EGPGIL-------------------------------------PKEG---LLAPLGLLAF
XP_004368549.1/1-314  EGPGAP-------------------------------------SREG---LLAPLGLLAF
XP_006893085.1/1-314  KSHGAS-------------------------------------STEG---LLAPLGLLAF
XP_004676264.1/1-314  AGPGPL-------------------------------------PREG---LLAPLGLLAF
XP_037384456.1/1-313  EGPGPP-------------------------------------PRES---LLAPLSLLAF
XP_004615332.1/1-315  HGPGAS-------------------------------------PKEG---LLAPLGLLAF
XP_017524818.1/1-308  KGPGAP-------------------------------------CMEG---LLAPLGLLAF
XP_007533646.1/1-308  QGPGVP-------------------------------------AMEG---FLTPLGLLAL
XP_006171066.1/1-313  TGPGAP-------------------------------------PREG---LLAPLGLLAF
XP_008563951.1/1-314  KGPVAP-------------------------------------PREG---LLAPLGLLAF

XP_027716428.1/1-325  ------LTVAVA--LYWVPWSF---
XP_020854878.1/1-325  ------LTVAVA--LYWVPWSF---
XP_036594929.1/1-325  ------LTIAVA--LYWVPWSF---
XP_043833144.1/1-325  ------LTTAVA--LYWVPWSS---
XP_031817059.1/1-325  ------LTMAVA--LYWVPWSS---
XP_001375011.2/1-294  -------------------------
XP_044540438.1/1-326  ------LTVAVA--LYWVPWAS---
XP_038595983.1/1-335  ----AGLVVGAAVILYLLLH-----
XP_028906636.1/1-340  ----AGLVVGAAVILYLLLP-----
XP_012885722.1/1-303  ------LTLAVAT-LYGLTRATPEQ
XP_042522029.1/1-303  ------LTLAVAT-LYGLTRAIPEQ
XP_048190559.1/1-317  LSLLALLTLAVAT-LYRFSPSTPQQ
XP_005326927.1/1-314  ------LTLAIAT-LYGLSLATPGQ
XP_027789484.1/1-314  ------LTLAIAT-LYGLFLATPGQ
XP_015342756.1/1-314  ------LTLAIAT-LYGLFLATPGQ
XP_046287496.1/1-314  ------LTLAIAT-LYGLFLATPGQ
XP_026239674.1/1-314  ------LTLAIAT-LYGLSLATPGQ
XP_047421155.1/1-314  ------LTXAIAT-LYGLSLATPGQ
XP_008851470.1/1-312  ------LTLVVAT-LYGLFLASPGQ
XP_038178559.1/1-313  ------LTLAVAI-LYGLFLASPGQ
XP_041532851.1/1-313  ------LTLAVAM-LYGLFLASPGQ
XP_005348018.1/1-313  ------LTLAVAM-LYGLFLASPGQ
XP_048278978.1/1-313  ------LTLAVAI-LYGLFLASPGQ
XP_028742756.1/1-313  ------LTLAVAI-LYGLSLASPGQ
XP_006978349.2/1-313  ------LTLAVAI-LYGLSLASPGQ
XP_036050119.1/1-313  ------LTLAVAI-LYGLFLASPGQ
NP_001020160.1/1-316  ------LTLAIAV-LYGIFLASPGQ
XP_032766590.1/1-316  ------LTLAIAV-LYGIFLASPGQ
XP_028612526.1/1-314  ------LTLAIAI-LYGLFLATPGQ
XP_021063240.1/1-316  ------LTLAIAV-LYGLFLVSPGQ
NP_001012236.1/1-314  ------LTLAIAT-LYGLFLASPGQ
XP_004662083.1/1-314  ------LTLAVAM-LYGLSLVSPGQ
XP_004833998.1/1-313  ------LTLAIAT-LYGLSLATPGR
XP_004642200.1/1-313  ------LTLAIAT-LYGLFLTTPGQ
XP_005006676.1/1-314  ------LTLVIAT-LYGLSLAAPGQ
XP_016005330.1/1-314  ------LTVAVAT-LYGLSLSTPEQ
XP_020033284.1/1-307  ------LTLALAT-LYGLSRTTPAQ
XP_002713390.2/1-314  ------LTLAVAT-LYGLSLATPGQ
NP_338599.1/1-314     ------LTLAVAT-LYGLSLATPGE
XP_030865682.1/56-369 ------LTLAVAT-LYGLSLTTPGE
XP_019489946.1/28-341 ------LTMALAT-LYGFSLATPGQ
XP_003504288.2/31-343 ------LTLAVAM-LYGFFLASPGQ
XP_041617760.1/26-339 ------LTLAIAT-LYGLSLATPGQ
XP_021519040.1/31-344 ------LTLAIAI-LYGLFLASPGQ
XP_005075027.2/49-361 ------LSLAVAM-LYGLFLASPGQ
XP_034380941.1/31-345 ------LTLAIAI-LYGLFLASPGQ
XP_021028672.1/31-339 ------LTLAIAT-LYGLFLASPGQ
XP_031201661.1/31-343 ------LTLAIAI-LYGLFLASPGQ
XP_005410208.2/46-359 ------LTVAIAM-LYGLSLATPGR
XP_011836379.1/75-388 ------LTLAVAT-LYGLSLAAPGE
XP_002802855.1/75-388 ------LTLAVAT-LYGLSLAAPGE
XP_021790135.2/75-388 ------LTLAVAT-LYGLSLAAPGE
XP_010613946.1/61-374 ------LTLAIAT-LYGLSLATPGK
XP_008969971.1/30-343 ------LTLAVAT-LYGLSLATPGE
XP_032145606.1/61-374 ------LTLAVAT-LYGLFLAAPGE
XP_017370496.2/61-374 ------LTLAVAT-LYGLFLAAPGE
XP_025844597.1/60-373 ------LTLAIAT-LYGLSLATPGQ
XP_008056448.1/60-373 ------LTLAVAM-LYGLSLAIPGE
XP_044109569.1/58-370 ------LTLALAM-LYGLSLATPGQ
XP_007472252.1/55-368 ------LTLAVAT-LYRLSLAIPGQ
XP_020771641.1/41-355 ------LTLAVAT-LYGLSLAIPGQ
XP_043741794.1/48-362 ------LTLAVAT-LYGLSLAIPGQ
XP_043298324.1/48-362 ------LTLAVAT-LYGLSLAIPGQ
XP_004581799.1/2-312  ------LTLAVAT-LYELFLAPQGQ
XP_040850346.1/2-311  ------LTLAVAT-LYELFLAPQGQ
XP_024211227.1/1-314  ------LTLAVAT-LYGLSLATPGE
XP_002813830.1/1-314  ------LTLAVAT-LYGLSLATPGE
XP_012352527.1/1-314  ------LTLAVAT-LYGLSLATPGE
XP_011794556.1/1-314  ------LTLAVAT-LYGLSLAAPGE
XP_032017557.1/1-314  ------LTLAVAT-LYGLSLATPGE
XP_033062185.1/1-314  ------LTLAVAT-LYGLSLAAPGE
XP_013977676.1/26-339 ------LTLAIAT-LYGLSLATPGQ
XP_010368722.1/1-314  ------LTLAVAT-LYGLSLAAPGE
XP_023087195.1/1-314  ------LTLAVAT-LYGLSLAAPGE
XP_011888942.1/1-314  ------LTLAVAT-LYGLSLAAPGE
XP_025233071.1/1-314  ------LTLAVAT-LYGLSLAAPGE
XP_005547076.2/1-314  ------LTLAVAT-LYGLSLAAPGE
XP_011737524.1/1-314  ------LTLAVAT-LYGLSLAAPGE
XP_007982312.1/1-314  ------LTLAVAT-LYGLSLAAPGE
XP_010335364.1/1-314  ------LTLAVAT-LYGLFLAAPGE
XP_008979843.1/1-314  ------LTLAVAT-LYGLFLAAPGE
XP_012323071.1/1-314  ------LTLAVAT-LYGLFLATPGE
XP_012626631.1/1-314  ------LTLAIAT-LYGLSLATPGQ
XP_012503813.1/1-314  ------LTLAIAT-LYGLSLATPGQ
XP_045386284.1/1-314  ------LTLAIAM-LYGLSLATPGQ
XP_003800608.1/1-314  ------LTLAVAM-LYGLSLATPGQ
XP_046517666.1/1-314  ------LTLAVAT-LYGLSLVTPGQ
XP_014682120.2/1-314  ------LTLAVAT-LYGLSLVTPGQ
XP_005600757.1/1-314  ------LTLAVAT-LYGLSLVTPGQ
XP_014647155.1/1-314  ------LTLAVAT-LYGLSLATPGQ
XP_007168869.1/1-314  ------LTLAVAT-LYRLSLAIPGQ
XP_036723894.1/1-314  ------LTLAVAT-LYRLSLAIPGQ
XP_004283946.1/1-314  ------LTLAVAT-LYRLSLAIPGQ
XP_026954398.1/1-314  ------LTLAVAT-LYRLSLAIPGQ
XP_004312851.1/1-314  ------LTLAVAT-LYRLSLAIPGQ
XP_022428974.1/1-314  ------LTLAVAT-LYRLSLAIPGQ
XP_024607157.1/1-314  ------LTLAVAT-LYRLSLAIPGQ
XP_047629439.1/1-314  ------LTLAVAT-LYGLSIAIPGH
XP_020926287.1/1-314  ------LTLAVAT-LYGLSIAIPGH
NP_776900.2/1-315     ------LTLAVAM-LYGLSLAMPGQ
XP_010850211.1/1-315  ------LTLAVAM-LYGLSLAMPGQ
XP_005909403.1/1-315  ------LTLAVAM-LYGLSLAMPGQ
XP_019840380.1/1-315  ------LTLAVAV-LYGLSLAMPGQ
XP_006065231.2/1-315  ------LTLAVAM-LYGLSLAMPGQ
XP_017922514.1/1-315  ------LTLAVAM-LYGLSLAMPGQ
XP_010977039.1/1-314  ------LTLVVAT-LYGLSLPDPGS
XP_040102938.1/1-315  ------LTLAVAM-LYGLSLAMPGQ
XP_004023447.4/1-315  ------LTLAVAM-LYGLSLAMPGQ
XP_006220391.2/1-314  ------LTLVVAT-LYGLSLPDPGS
XP_006174247.2/1-314  ------LTLVVAT-LYGLSLPDPGS
XP_011373670.1/1-314  ------LTVAVAT-LYALSLATPEQ
XP_039693602.1/1-314  ------LTVAVAT-LYALSLATPEQ
XP_006909117.1/1-314  ------LTVAVAT-LYALSLATPEQ
XP_036905712.1/1-314  ------VTVAVAT-LYGLSPATPGQ
XP_036984293.1/1-314  ------VTVAVAT-LYGLSPATPGQ
XP_024421554.1/1-314  ------VTVAVAT-LYGLSLATPGQ
XP_028374337.1/1-314  ------VTVAVAT-LYGLSLAAPGQ
XP_036122390.1/1-311  ------LTVAIAT-LYGLSLATPGQ
XP_016058302.1/1-313  ------LTVALAT-LYGLSLAAPEQ
XP_036733988.1/1-308  ------LTLAVAT-LYGLSLATPGQ
XP_036189557.1/1-309  ------LTVALAT-LYGLSLGSPKQ
XP_006770637.1/1-278  ------LTVALAT-LYGLSLGSLEQ
XP_008155941.1/1-309  ------LTVALAT-LYGLSQGSPEQ
XP_036288246.1/1-302  ------LTVALAV-LYGLSQGSPEQ
XP_019579503.1/1-313  ------LSVAIAT-LYGLSLATPG-
XP_032988942.1/1-314  ------LSVAIAT-LYGLSLATPGQ
XP_027980064.1/1-314  ------LTLALAT-LYGLSLATPGQ
XP_027439307.1/1-314  ------LTLALAT-LYGLSLATPGQ
XP_025740584.1/1-314  ------LTLALAT-LYGLSLATPGQ
XP_004399250.1/1-314  ------LTLALAT-LYGLSLATPGQ
XP_035935296.1/1-314  ------LTLALAT-LYGLSLATPGQ
XP_034854059.1/1-314  ------LTLALAT-LYGLSLATPGQ
XP_021542719.1/1-314  ------LTLALAT-LYGLSLATPGQ
XP_006750724.1/1-314  ------LTLALAT-LYGLSLATPGQ
XP_032268563.1/1-314  ------LTLALAT-LYGLSLATPGQ
XP_032174682.1/1-313  ------LTLALAM-LYGLSLATPGQ
XP_004760784.1/1-313  ------LTLALAM-LYGLSLATPGQ
XP_022354199.1/1-313  ------LTLALAM-LYGLSLATPGQ
XP_047550817.1/1-313  ------LTLALAM-LYGLSLATPGQ
XP_032723850.1/1-313  ------LTLALAM-LYGLSLATPGQ
XP_045846024.1/1-313  ------LTLALAM-LYGLSLATPGQ
XP_008702046.1/1-314  ------LTLALAT-LYGLSLATPGQ
XP_002926073.2/1-314  ------LTLALAT-LYGLFLATPGQ
XP_042834790.1/1-314  ------LTLAIAT-LYGLSLATPGQ
XP_042785173.1/1-314  ------LTLAIAT-LYGLSLATPGQ
XP_019272252.1/1-314  ------LTLAIAT-LYGLSLATPGQ
XP_006928782.1/1-314  ------LTLAIAT-LYGLSLATPGQ
XP_025772236.1/1-314  ------LTLAIAT-LYGLSLATPGQ
XP_030162536.1/1-314  ------LTLAIAT-LYGLSLATPGQ
XP_047696628.1/1-314  ------LTLAIAT-LYGLSLATPGQ
XP_045348781.1/1-314  ------LTLAIAT-LYGLSLATPGQ
XP_029775003.1/1-314  ------LTLAIAT-LYGLSLATPGQ
XP_039084097.1/1-314  ------LTLAIAM-LYGLSLATPGQ
XP_037706180.1/1-314  ------LTLAVAT-LYGLSLGAPGQ
XP_004452010.1/1-314  ------LTLAIAT-LYGLSLATPGQ
XP_006873698.1/1-308  ------LTLAVAT-LYGLSLSMPGQ
XP_007953481.1/1-314  ------LTLAVAT-LYGLSLATPGQ
XP_004704037.1/1-311  ------LTLAVAM-LYGLSLVTPGQ
XP_010588136.1/1-314  ------LTLAVAT-LYGLSLATTGQ
XP_004368549.1/1-314  ------LTLAVAT-LYGLSLATPQP
XP_006893085.1/1-314  ------LTLAVAT-LYGLTLAMPAQ
XP_004676264.1/1-314  ------LTLVLAI-LYRLSLGTPG-
XP_037384456.1/1-313  ------LTLALAT-LYGLFLATPE-
XP_004615332.1/1-315  ------LTLAIAT-LYGLSLATPGQ
XP_017524818.1/1-308  ------LTLAVAT-LYGLSLATPGQ
XP_007533646.1/1-308  ------LTLAVAT-LYGLSLATPGQ
XP_006171066.1/1-313  ------LTLAIAT-LYGLSLATPGQ
XP_008563951.1/1-314  ------LTLAVAT-LYGLSLATPGQ
