# Supplementary material for: Prevalence and impact of molecular variation in the three-prime repair exonuclease 1 TREX1 and its implications for oncology
Source: Hum Genomics. 2025 Jun 28;19:73. doi: 10.1186/s40246-025-00785-y (PMC12206365; doi:10.1186/s40246-025-00785-y)
Supplement: Supplementary file 2 — Additional file 2. Data S2. Protein sequence alignment of 159 TREX1b sequences from placental mammals, in Clustal format. [file 40246_2025_785_MOESM2_ESM.txt]

CLUSTAL

XP_012885722.1/1-303  MDRQASRPGPMQTLIFLDLEATGLPFSQPKITELCMLAVHRRALESTPTSRGQ---PPPF
XP_042522029.1/1-303  MDRQASRPGPMQTLIFLDLEATGLPFSQPKITELCMLAVHRRALESTPTSRGQ---PPPF
XP_048190559.1/1-317  MDPQASPPGPMQTLIFFDLEATGLPFSQPKITELCLLAVHRRALEHAPPSKGE---PPAL
XP_005326927.1/1-314  MGSQAPPPGPMQTLIFLDLEATGLPFSQPKVTELCLLAVHRCALENTLTSQGSPPTVPLP
XP_027789484.1/1-314  MGSQAPPPGPMQTLIFLDLEATGLPFSQPKVTELCLLAVHRCALENTLTSQGLSPTVPLP
XP_015342756.1/1-314  MGSQAPPPGPMQTLIFLDLEATGLPFSQPKVTELCLLAVHRCALENTLTSQGLSPTVPLP
XP_046287496.1/1-314  MGSQAPPPGPMQTLIFLDLEATGLPFSQPKVTELCLLAVHRCALENTLTSQGLSPTVPLP
XP_026239674.1/1-314  MGSQAPPPGPMQTLIFLDLEATGLPFSQPKVTELCLLAVHRCALENTLTSQGSPPTVPLP
XP_047421155.1/1-314  MGSQAPPPGPMQTLIFLDLEATGLPFSQPKVTELCLLAVHRCALESTLTSQGPSPTVPLP
XP_008851470.1/1-312  MGSQALPSGPMQTLIFLDLEATGLPFSQPKVTELCLLAVHRWALENTSISGGQPPPVPSP
XP_038178559.1/1-313  MGSHALPHGPMQTLIFLDLEATGLPFSQPKVTELCLLAVHRYALENTSISGGQPPPVPKP
XP_041532851.1/1-313  MGSHALPHGPMQTLIFLDLEATGLPFSQPKVTELCLLAVHRYALENTSISGGQPPPVPKP
XP_005348018.1/1-313  MGSHALPHGPMQTLIFLDLEATGLPFSQPKVTELCLLAVHRYALENTSISGGQPPPVPKP
XP_048278978.1/1-313  MGSHALPHGPMQTLIFLDLEATGLPFSQPKVTELCLLAVHRYALENTSISGGQPPPVPKP
XP_028742756.1/1-313  MGSQALPHGPMQTLIFLDLEATGLPYSQPKVTELCLLAVHRHALENTSISKGQPPPVPKP
XP_006978349.2/1-313  MGSQALPHGPMQTLIFLDLEATGLPYSQPKVTELCLLAVHRYALENTSISKGQPPPVPKP
XP_036050119.1/1-313  MGSQALPHGPMQTLIFLDLEATGLPFSQPKITELCLLAVHRYALENTSISRGQPPPVPKP
NP_001020160.1/1-316  MGSQALPHGHMQTLIFLDLEATGLPYSQPKITELCLLAVHRHALENSSMSEGQPPPVPKP
XP_032766590.1/1-316  MGSQALPHGHMQTLIFLDLEATGLPYSQPKITELCLLAVHRHALENSSMSEGQPPPVPKP
XP_028612526.1/1-314  MGSKALPHGHMQTLIFLDLEATGLPLSQPKVTELCLLAVHRHALENSSISGGQPSPVPKP
XP_021063240.1/1-316  MGSHTLPHGHMQTLIFLDLEATGLPLSQPKVTELCLLAVHRHALENISISGGQPPPVPKP
NP_001012236.1/1-314  MGSQTLPHGHMQTLIFLDLEATGLPSSRPEVTELCLLAVHRRALENTSISQGHPPPVPRP
XP_004662083.1/1-314  MGSQAPPPGPMQTLIFLDLEATGLPFSQPKVTELCLLAVHRYALENTPISGGHQPTVPQP
XP_004833998.1/1-313  MGSQALPPGPMQTLIFLDLEATGLPFSQPKITELCLLAVHRCALENSSTPEERPPTAPLP
XP_004642200.1/1-313  MASQALPPGPMQTLIFLDLEATGLPFSQPKVTELCLLAVHRCALESSSPCQGRPPAVPPP
XP_005006676.1/1-314  MASPALPPGPMQTLIFLDLEATGLPFSQPKVTELCLLAIHRCALESSSPCQGRPPAVPPP
XP_016005330.1/1-314  MGSQALPPGPMQTLIFLDLEATGLPFSQPKITELCLLAVHRCALESSPSPQGPPPTAPPP
XP_020033284.1/1-307  MA-----PGPMQTLIFLDLEATGLPFSQPKVTELCLLAVHRHALESTSTSGGHPPTVPPP
XP_002713390.2/1-314  MSSQAPPPGPMQALIFLDLEATGLPFSQPKITELCLLAVHRCALESAPPSEGPPAAVPQP
NP_338599.1/1-314     MGSQALPPGPMQTLIFFDMEATGLPFSQPKVTELCLLAVHRCALESPPTSQGPPPTVPPP
XP_030865682.1/56-369 MGSQALPPGPMQTLIFFDMEATGLPFSQPKVTELCLLAVHRCALESPPTSQGPPPTVPPP
XP_019489946.1/28-341 MDSQALPLRPMQTLIFLDLEATGLPFSQPKITELCLLAVHRCALESPPSPQGPPPTVPLP
XP_003504288.2/31-343 MGSQALPLGPMQTLIFLDLEATGLPFSQPKITELCLLAVHRCALENTSISAGQPPPVPKP
XP_041617760.1/26-339 MGSQAPAQGPVQTLIFLDLEATGLPSSQPKVTELCLLAVHRCALESSPTPQGQRPTVPPP
XP_021519040.1/31-344 MGSQALPHGPMQTIIFLDLEATGLPLSQPKITELCLLAVHRYALENTSISRGQPPPIPKP
XP_005075027.2/49-361 MGSQALPHGPMQTLIFLDLEATGLPFSQPKITELCLLAVHRCALENSSISAGQPPPVPKP
XP_034380941.1/31-345 MDSKTLPHGHMQTLIFLDLEATGLPMSQPKVTELCLLAVHRHALENTSISGGQPSPVPKP
XP_021028672.1/31-339 MGSQTLPHGHMQTLIFLDLEATGLPLSRPKVTELCLLAVHRHALENTSISQEQPPPVPRP
XP_031201661.1/31-343 MGSQALLHGHMQTLIFLDLEATGLPLSQPKVTELCLLAVHRHALENTSVSGEQPPPVPKP
XP_005410208.2/46-359 MASKALPPGPMQTLIFLDLEATGLPGSQPKVTELCLLAVHRCALESSAPCQGRPPAVPPP
XP_011836379.1/75-388 MGSQALPPGPMQTLIFFDMEATGLPFSQPKVTELCLLAVHRCALESPPTSQGPPPTVPPP
XP_002802855.1/75-388 MGSQALPPGPMQTLIFFDMEATGLPFSQPKVTELCLLAVHRCALESPPTSQGPPPTVPPP
XP_021790135.2/75-388 MGSQALPPGPMQTLIFFDMEATGLPFSQPKVTELCLLAVHRCALESPPTSHGPPPTVPPP
XP_010613946.1/61-374 MGSQALPRAPMQTLIFLDLEATGLPFSQPKITELCLLAIHRCALESSSTPQGRPPAVPLP
XP_008969971.1/30-343 MGSQALPPGPMQTLIFFDMEATGLPFSQPKVTELCLLAVHRCALESPPTSQGPPPTVPPP
XP_032145606.1/61-374 MGSQALPPGPMQTLIFFDMEATGLPFSQPKVTELCLLAVHRCALENPPTSQGPPPIVPPP
XP_017370496.2/61-374 MGSQALPPGPMQTLIFFDMEATGLPFSQPKVTELCLLAVHRCALENPPTSQGPPPIVPPP
XP_025844597.1/60-373 MGSQAPAQGPVQTLIFLDLEATGLPSSQPKVTELCLLAVHRCALESSPTPQGQHPTVPPP
XP_008056448.1/60-373 MGSQAPPPGPMQTLIFLDLEATGLPFAQPKVTELCLLAIHRCALENPPTAQGPPPMVPPP
XP_044109569.1/58-370 MGSQAPAPGPVQTLIFLDLEATGLPSSQPKVTELCLLAVHRCALESSPPTQG-PPTVPPP
XP_007472252.1/55-368 MGSQALPPGPVQTLIFLDLEATGLPFSQPKVTELCLLAIHRWALERLPTPQGPPSTVPPP
XP_020771641.1/41-355 MGSRALPPGPVQTLIFLDLEATGLPFSQPKITELCLLAVHRYALEGLSAPQGPAPTAPPP
XP_043741794.1/48-362 MGSRALPPGPVQTLIFLDLEATGLPFSQPKITELCLLAVHRSALEGLSAPQGPAPTAPPP
XP_043298324.1/48-362 MGSRALPPGPVQTLIFLDLEATGLPFSQPKITELCLLAVHRSALAGLSAPQGPAPTAPPP
XP_004581799.1/2-312  MGSQTPPPELVQTLIFLDLEATGLPFSQPKITELCLLAVHRCALESPSTSQSP---VPPP
XP_040850346.1/2-311  MGSQTPPPELVQTLIFLDLEATGLPFSQPKITELCLLAVHRCALESPSTSQSP---VPPP
XP_024211227.1/1-314  MGSQALPPGPMQTLIFFDMEATGLPFSQPKVTELCLLAVHRCALESPPTSQGPPPTVPPP
XP_002813830.1/1-314  MGSQALPPGPMQTLIFFDMEATGLPFSQPKVTELCLLAVHRCALESPPISQGPPPTVPPP
XP_012352527.1/1-314  MGSQALPPGPMQTLIFFDMEATGLPFSQPKVTELCLLAVHRCALESPPTSQGPPPTVPLP
XP_011794556.1/1-314  MGSQALPPGPMQTLIFFDMEATGLPFSQPKVTELCLLAVHRCALESPPTSQGPPPTVPPP
XP_032017557.1/1-314  MGSQALPPGPMQTLIFFDMEATGLPFSQPKVTELCLLAVHRCALESPPTSQGPPPTVPPP
XP_033062185.1/1-314  MGSKALPPGPMQTLIFFDMEATGLPFSQPKVTELCLLAVHRCVLESPPTSQGPPPTVPPP
XP_013977676.1/26-339 MGSQAPAQGPVQTLIFLDLEATGLPSSQPKVTELCLLAVHRCALESSPTPQGQRPTVPPP
XP_010368722.1/1-314  MGSQALPPGPMQTLIFFDMEATGLPFSQPKVTELCLLAVHRCALESSPTSQGPPPTVPPP
XP_023087195.1/1-314  MGSQALPPGPMQTLIFFDMEATGLPFSQPKVTELCLLAVHRCALESPPTSQGPPPTVPPP
XP_011888942.1/1-314  MGSQALPPGPMQTLIFFDMEATGLPFSQPKVTELCLLAVHRCALESPPTSQGPPPTVPPP
XP_025233071.1/1-314  MGSQALPPGPMQTLIFFDMEATGLPFSQPKVTELCLLAVHRCALESPPTSQGPPPTVPPP
XP_005547076.2/1-314  MGSQALPPGPMQTLIFFDMEATGLPFSQPKVTELCLLAVHRCALESPPTSQGPPPTVPPP
XP_011737524.1/1-314  MGSQALPPGPMQTLIFFDMEATGLPFSQPKVTELCLLAVHRCALESPPTSQGPPPTVPPP
XP_007982312.1/1-314  MGSQALPPGPMQTLIFFDMEATGLPFSQPKVTELCLLAVHRCALESPPTSQGPPPTVPPP
XP_010335364.1/1-314  MGSQALPLRPMQTLIFFDMEATGLPFSQPKVTELCLLAVHRCALENPPTSQGPPPIVPPP
XP_008979843.1/1-314  MGSQALPPGPMQTLIFFDMEATGLPFSQPKVTELCLLAVHRCALENPPTSQGPPPIVPPP
XP_012323071.1/1-314  MGSQALPPGPMQTLIFFDMEATGLPFSQPKVTELCLLAVHRCALENPPTSQGPPPIVPPP
XP_012626631.1/1-314  MGSQAPPPGPMQTLIFLDLEATGLPFSQPKVTELCLLAVHRCALESPPTSQGPPSTVPPP
XP_012503813.1/1-314  MGSQAPPPEPMQTLIFLDLEATGLPFSQPKVTELCLLAVHRCALESPPTSQGPPSTVPPP
XP_045386284.1/1-314  MGSQAPPSGPMQTLIFLDLEATGLPFSQPKVTELCLLAVHRCALESPPTSQGPPSTVPPP
XP_003800608.1/1-314  MGSQAPSPEPMQTFIFLDLEATGLPFSQPKVTELCLLAIHRCALESPPTSQGPLSMVPPP
XP_046517666.1/1-314  MGSQGLLPGPVQTLIFLDLEATGLPFSQPKVTELCLLAVHRCALESSPNPHGPPPTVPPP
XP_014682120.2/1-314  MGSQGLLPGPVQTLIFLDLEATGLPFSQPKVTELCLLAVHRCALESSPNPHGPPPTVPPP
XP_005600757.1/1-314  MGSQGLLPGPVQTLIFLDLEATGLPFSQPKVTELCLLAVHRCALESSPNPHGPPPTVPPP
XP_014647155.1/1-314  MGSQALLPGPVQTLIFLDLEATGLPFSQPKVTELCLLAVHRCALESPPTPQGPPPTVPPP
XP_007168869.1/1-314  MGSQALPPGPVQTLIFLDLEATGLPFSQPKVTELCLLAIHRWALERLPTPQGPPSTVPPP
XP_036723894.1/1-314  MGSQALPPGPVQTLIFLDLEATGLPFSQPKVTELCLLAIHRWALERLPTPQGPPSTVPPP
XP_004283946.1/1-314  MGSQALPPGPVQTLIFLDLEATGLPFSQPKVTELCLLAIHRWALERLPTPQGPPSTVPPP
XP_026954398.1/1-314  MGSQALPPGPVQTLIFLDLEATGLPFSQPKVTELCLLAIHRWALERLPTPQGPPSTVPPP
XP_004312851.1/1-314  MGSQALPPGPVQTLIFLDLEATGLPFSQPKVTELCLLAIHRWALERLPTPQGPPSTVPPP
XP_022428974.1/1-314  MGSQALPPGPVQTLIFLDLEATGLPFSQPKVTELCLLAIHRWALERLPTHQGPPSTVPPP
XP_024607157.1/1-314  MGSQALPPGPVQTLIFLDLEATGLPFSQPKVTELCLLAIHRWALERLPTHQGPPSTVPPP
XP_047629439.1/1-314  MGSQALPQAPVQTLIFLDLEATGLPFSQPKVTELCLLAVHRCALESLPIPQGPSPTVPPP
XP_020926287.1/1-314  MGSQALPQAPVQTLIFLDLEATGLPFSQPKVTELCLLAVHRCALESLPIPQGPSPTVPPP
NP_776900.2/1-315     MGSRALPPGPVQTLIFLDLEATGLPFSQPKITELCLLAVHRYALEGLSAPQGPSPTAPVP
XP_010850211.1/1-315  MGSRALPPGPVQTLIFLDLEATGLPFSQPKITELCLLAVHRYALEGLSAPQGPSPTAPVP
XP_005909403.1/1-315  MGSRALPPGPVQTLIFLDLEATGLPFSQPKITELCLLAVHRYALEGLSAPQGPSPTAPVP
XP_019840380.1/1-315  MGSRALPPGPVQTLIFLDLEATGLPFSQPKITELCLLAVHRYALEGLSAPQGPSPTAPVP
XP_006065231.2/1-315  MGSRALPPGPVQTLIFLDLEATGLPFSQPKITELCLLAVHRYALEGLSAPQGPSPTVPLP
XP_017922514.1/1-315  MGSRALPPGPVQTLIFLDLEATGLPFSQPKITELCLLAIHRYALEGLSTPQGPPPTAPPP
XP_010977039.1/1-314  MGSQAPPPGPVQTLIFLDLEATGLPFSQPKVTELCLLAVHRCALESLPTCQGPPPMVPPP
XP_040102938.1/1-315  MGSRALPLGPVQTLIFLDLEATGLPFSQPKITELCLLAIHRYALEGLSTPQGPLPMAPPP
XP_004023447.4/1-315  MGSRALPPGPVQTLIFLDLEATGLPFSQPKITELCLLAIHRYALEGLSTPQGSPPTAPPP
XP_006220391.2/1-314  MGSQAPPPGPVQTLIFLDLEATGLPVSQPKVTELCLLAVHRCALESLPTCQGPRPMVPPP
XP_006174247.2/1-314  MGSQAPPPGPVQTLIFLDLEATGLPFSQPKVTELCLLAVHRCALESLPTCQGPPPMVPPP
XP_011373670.1/1-314  MGSQALPPGPMQTLIFLDLEATGLPFSQPKITELCLLAVHRCALESPPSPQGPPPTVPPP
XP_039693602.1/1-314  MGSQALPPGPMQTLIFLDLEATGLPFSQPKITELCLLAVHRCALESPPSPQGPPPTVPPP
XP_006909117.1/1-314  MGSQALPPGPMQTLIFLDLEATGLPFSQPKITELCLLAVHRCALESPPSPQGPPPTVPPP
XP_036905712.1/1-314  MCSQALPPGPMQTLVFLDLEATGLPFSQPKITELCLMAVHRCALEKSPTLRGPPPTVPPP
XP_036984293.1/1-314  MCSQALPPGPMQTLIFLDLEATGLPFSQPKITELCLMAIHRCALENPPTLRGPPPTVPPP
XP_024421554.1/1-314  MCSQALPPGPVQTLVFLDLEATGLPFSQPKITELCLLAVHRCVMESPPALRGPPPSVPLP
XP_028374337.1/1-314  MCSQALPRGPMQTLVFLDLEATGLPFSQPKITELCLLAVHRCALESPPALRGPLPAVPPP
XP_036122390.1/1-311  MHPQALPPGPMQTLIFLDLEATGLPFSQPKITELCLLAIHRCALESLPTPQGRCRAVPLP
XP_016058302.1/1-313  MCSQTLPPGPMQTLIFLDLEATGLPFSQPKITELCLLAVHRCALESPPTHQGPSPTVPPP
XP_036733988.1/1-308  MGSQSLPRGPVQTLIFLDLEATGLPLSQPRITELCLLAVHRCALESPPRPQGPAATVPPP
XP_036189557.1/1-309  MRSQAPPPGPMQTLIFLDLEATGLPFSQPKITELCLLAVHRCALESPPTPQQ-PLTVPPP
XP_006770637.1/1-278  MRSQAPPPGPMQTLIFLDLEATGLPFSQPKITELCLLAVHRCALESPPAPQR-PLTAPPP
XP_008155941.1/1-309  MRSQAPPPGPMQTLIFLDLEATGLPFSQPKITELCLLAVHRCALESPPAPQR-PPTAPAP
XP_036288246.1/1-302  MRSQAPPPGPMQTLVFLDLEATGLPFSQPKITELCLLAVHRCALESAPAPQR-PPAAPAP
XP_019579503.1/1-313  MASQALPQEPMQTLIFLDLEATGLPFSQPKITELCLLAVHRCALESPPSPQGPPPTVPPT
XP_032988942.1/1-314  MASQALPQGPMQTLIFLDLEATGLPFSQPKITELCLLAVHRCALESPPSPQGPPPMVPPP
XP_027980064.1/1-314  MGSQALAPGPVQTLIFLDLEATGLPSSQPKVTELCLLAVHRCALESSPNVQGQPPTVPPP
XP_027439307.1/1-314  MGSQALAPGPVQTLIFLDLEATGLPSSQPKVTELCLLAVHRCALESSPNVQGQPPTVPPP
XP_025740584.1/1-314  MGSQALAPGPVQTLIFLDLEATGLPSSQPKVTELCLLAVHRCALESSPNVQGQPPTVPPP
XP_004399250.1/1-314  MGSQALAPGPVQTLIFLDLEATGLPSSQPKVTELCLLAVHRCALESSPNVQGQPPTVPPP
XP_035935296.1/1-314  MGSQAPAPGPVQTLIFLDLEATGLPSSQPKVTELCLLAVHRCALESSPNIQGQPPTVPPP
XP_034854059.1/1-314  MGSQAPAPGPVQTLIFLDLEATGLPSSQPKVTELCLLAVHRCALESSPNIQGQPPIVPPP
XP_021542719.1/1-314  MGSQAPAPGPVQTLIFLDLEATGLPSSQPKVTELCLLAVHRCALESSLNIQGQPPIVPPP
XP_006750724.1/1-314  MGSQAPAPGPVQTLIFLDLEATGLPSSQPKVTELCLLAVHRCALESSPNIQGQPPIVPPP
XP_032268563.1/1-314  MGSQAPAPGPVQTLIFLDLEATGLPSSQPKVTELCLLAVHRCALESSPNIQGQPPTVPPP
XP_032174682.1/1-313  MGSQAPAPGPVQTLIFLDLEATGLPSSQPKVTELCLLAVHRCALESSPPTQG-PPTVPPP
XP_004760784.1/1-313  MGSQAPAPGPVQTLIFLDLEATGLPSSQPKVTELCLLAVHRCALESSPPTQG-PPTVPPP
XP_022354199.1/1-313  MGSQAPAPGPVQTLIFLDLEATGLPSSQPKVTELCLLAVHRYALESSPPTRG-PPTVPPP
XP_047550817.1/1-313  MGSQAPAPGPVQTLIFLDLEATGLPSSQPKVTELCLLAVHRYALESSPPTRG-PPTVPPP
XP_032723850.1/1-313  MGSPAPAPGPVQTLIFLDLEATGLPSSQPKVTELCLLAVHRYALECSPPTQG-PPTVPPP
XP_045846024.1/1-313  MGSQAPALGPVQTLIFLDLEATGLPSSQPKVTELCLLAVHRCALESSPPTQG-PPTVPPP
XP_008702046.1/1-314  MGSQATAPRPMQTLIFLDLEATGLPSSQPKVTELCLLAVHRCALESSPTPEGQPPTVPTP
XP_002926073.2/1-314  MGSQAPAPRPMQTLIFLDLEATGLPSSQPKVTELCLLAVHRCALESSPTPEGQPPTVPPP
XP_042834790.1/1-314  MGSQAPPPGPVQTLIFLDLEATGLPSSRPKVTELCLLAVHRCALESPPTPQGQPPTVPSP
XP_042785173.1/1-314  MGSQAPPPGPVQTLIFLDLEATGLPSSRPKVTELCLLAVHRCALESPPTPQGQPPTVPSP
XP_019272252.1/1-314  MGSQAPPPGPVQTLIFLDLEATGLPSSRPKVTELCLLAVHRCALESPPTPQGQPPTVPSP
XP_006928782.1/1-314  MGSQAPPPGPVQTLIFLDLEATGLPSSRPKVTELCLLAVHRCALESPPTPQGQPPTVPSP
XP_025772236.1/1-314  MGSQAPPPGPVQTLIFLDLEATGLPSSRPKVTELCLLAVHRCALESPPTPQGQPPTVPSP
XP_030162536.1/1-314  MGSQAPPPGPVQTLIFLDLEATGLPSSRPKVTELCLLAVHRCALESPPTPQGQPPTVPSP
XP_047696628.1/1-314  MGSQAPPPGPVQTLIFLDLEATGLPSSRPKVTELCLLAVHRCALESPPTPQGQPPTVPSP
XP_045348781.1/1-314  MGSQAPPPGPVQTLIFLDLEATGLPSSRPKVTELCLLAVHRCALESPPTPQGQPPTVPSP
XP_029775003.1/1-314  MGSQAPPLGPVQTLIFLDLEATGLPSSRPKVTELCLLAVHRCALESLPTPQGQPPIVPPP
XP_039084097.1/1-314  MGSQAPPLGPVQTLIFLDLEATGLPSSRPKVTELCLLAIHRCALESLPTPQGQPPTVPPP
XP_037706180.1/1-314  MGSRAPPPGPMQTLIFLDLEATGLPFSQPKVTELCLLAIHRCTLESPPSPQGPPPTVPPP
XP_004452010.1/1-314  MGSQAPPPGPMQTLIFLDLEATGLPFSQPKVTELCLVAIHRCALESPATPQGPPPPVPPL
XP_006873698.1/1-308  MGSQAPSQGPIQTLIFLDLEATGLPFSQPKITELCLLAIHRCTLEKLLTPQG----PPPL
XP_007953481.1/1-314  MGSQAPSQVPTQTLIFLDLEATGLPFSQPKVTELCLLAIHRCALENPPAPQGSPHTVPPL
XP_004704037.1/1-311  MGSKAPALGPVQTLIFLDLEATGLPFSQPKVTELCLLAIHRCALEKPRAPQGQ---LPPL
XP_010588136.1/1-314  MGSQAPSWGPMQTLIFLDLEATGLPFSQPKVTELCMLAIHRCALENTPSPQGPPPTVPPL
XP_004368549.1/1-314  MGSEAPSGGHMQTLIFLDLEATGLPFSQPKVTELCMLAIHRCALENSPSPQGPPPTVPRL
XP_006893085.1/1-314  MDSQAPPQGPVQTLIFMDLEATGLPFSQPKVTELCMLAIHRCALENPPTPQGPPPTVPPL
XP_004676264.1/1-314  MGSQALPPGPMQTLIFLDLEATGLPFSQPKVTELCLLAVHRCALESPSTPQRPPPTVPLP
XP_037384456.1/1-313  MGSQTLPSGPMQTLIFLDLEATGLPFSQPRVTELCLLAIHRCALESPPTRQGPPPTVPLP
XP_004615332.1/1-315  MGSQALPPAPIQTLIFLDLEATGLPFSQPKVTELCLLAIHRCALESPPSPQGPSPTVPPP
XP_017524818.1/1-308  MGPQSLPRGPVQTLIFLDLEATGLPLSQPRITELCLLAVHRCALESPSMSQGPAATVPPP
XP_007533646.1/1-308  MGSQALPRAPVQTLIFLDLEATGLPFSQPKITELCLLAINRCALESPPTPQGPSPPVPQP
XP_006171066.1/1-313  MGSQAPSPGPMQTFIFLDLEATGLPFSQPRITELCLLAVHRHALESTPTSPRPPYTVPLP
XP_008563951.1/1-314  MGSKAPPSGPMQTLIFLDLEATGLPFSKPKVTELCLLAVPRCALESPPTSQGQPPTVPPP

XP_012885722.1/1-303  PRVVDKLSLCVAPGKACSPGASEITGLTTADLAAHGRQRFDDNLATLLLAFLRRQPQPWC
XP_042522029.1/1-303  PRVVDKLSLCVAPGKACSPGASEITGLTTADLAAHGRQRFDDNLATLLLAFLRRQPQPWC
XP_048190559.1/1-317  PRVVDKLSLCVAPGKPCSPAASDITGLSTADLVAHGRQRFDDNLVRLLLAFLQHQPQPWC
XP_005326927.1/1-314  PRVADKLSLCVAPGKACSPAASEITGLSTAVLAAHGRQRFDNNLANLLQAFLQRQPQPWC
XP_027789484.1/1-314  PRVADKLSLCVAPGKACSPAASEITGLSTAVLAAHGRQRFDNNLANLLQAFLQRQPQPWC
XP_015342756.1/1-314  PRVADKLSLCVAPGKACSPAASEITGLSTAVLAAHGRQRFDNNLANLLQAFLQRQPQPWC
XP_046287496.1/1-314  PRVADKLSLCVAPGKACSPAASEITGLSTAVLAAHGRQRFDNNLANLLQAFLQRQPQPWC
XP_026239674.1/1-314  PRVADKLSLCVAPGKACSPAASEITGLSTAVLTAHGRQRFDNNLANLLQAFLQRQPQPWC
XP_047421155.1/1-314  PRVADKLSLCVAPGKACSPAASEITGLSTAVLAAHERQCFDNNLANLLLAFLQRQPQPWC
XP_008851470.1/1-312  PRVVDKLSLCVAPGKACSPAASEITGLSTAKLAAHGRQCFDNNLANLLLAFLQRQPQPWC
XP_038178559.1/1-313  PRVVDKLSLCIAPGKACSPAASEITGLNTAELEVNGRQCFDDNLANLLHTFLQRQPQPCC
XP_041532851.1/1-313  PRVVDKLSLCIAPGKACSPAASEITGLNTAELEINGRQCFDDNLANLLHAFLQRQPQPCC
XP_005348018.1/1-313  PRVVDKLSLCIAPGKACSPAASEITGLNTAELEVNGRQCFDDNLANLLHAFLQRQPQPCC
XP_048278978.1/1-313  PRVVDKLSLCIAPGKACSPAASEITGLNTAELEVNGRQCFDDNLANLLHAFLQRQPQPCC
XP_028742756.1/1-313  PRVVDKLSLCIAPGKVCSPAASEITGLSTEELEVNGRQCFDDNLASLLQAFLQRQPQPCC
XP_006978349.2/1-313  PRVVDKLSLCIAPGKACSPAASEITGLSTADLEVNGRQCFDDNLASLLQAFLQRQPRPCC
XP_036050119.1/1-313  PRVVDKLSLCIAPGKACSPAASEITGLSTAELEVNGRQCFDDNLANLLQAFLQRQPQPCC
NP_001020160.1/1-316  PRVVDKLSLCIAPGKPCSSGASEITGLTTAGLEAHGRQRFNDNLATLLQVFLQRQPQPCC
XP_032766590.1/1-316  PRVVDKLSLCIAPGKPCSSGASEITGLTTAGLEAHGRQRFDDNLATLLQVFLQRQPQPCC
XP_028612526.1/1-314  PRVADKLSLCIAPGKACSSVASKITGLSTAELEAHRRQRFDDNLANLLRAFLQRQPQPCC
XP_021063240.1/1-316  PRVMDKLSLCIAPGKACSPGASEITGLSTAELEVQGRQRFDDNLADLLRAFLQRQPQPCC
NP_001012236.1/1-314  PRVVDKLSLCIAPGKACSPGASEITGLSKAELEVQGRQRFDDNLAILLRAFLQRQPQPCC
XP_004662083.1/1-314  PRVVDKLSLCVAPGKACNPAASEITGLSTAELVAHGRQRFDDNLANLLLTFLQRQPQPWC
XP_004833998.1/1-313  PRVVDKLSLCVAPGKACNPAASKITGLSTAELTAHGRLHFDNNLANLLLAFLQRQPQPWC
XP_004642200.1/1-313  PRVIDKLSVCVAPGKACSPAASKITGLSTAELVAHGRQRFDNNLANLLLAFLQRLPQPWC
XP_005006676.1/1-314  PRVVDKLSLCVAPGKACSPAASKITGLSTAELAAHGRQHFDKNLVTLLLAFLQRQPQPWC
XP_016005330.1/1-314  PRVVDKLSLCVAPGKACSPAASEITGLSTEALAAHARQSFDAGLAGLLRAFLQRQPQPWC
XP_020033284.1/1-307  PRVVDKLSLCVAPGKACSPAASEITGLSTAELAAHARQYFDVNLANLLLAFLQRQPQPWC
XP_002713390.2/1-314  PRVVDKLSLCVAPGKACSPAASKITGLSTAALAAHGRQRFDDNLVTLLLAFLQRQPVPWC
NP_338599.1/1-314     PRVVDKLSLCVAPGKACSPAASEITGLSTAVLAAHGRQCFDDNLANLLLAFLRRQPQPWC
XP_030865682.1/56-369 PRVVDKLSLCVAPGKACSPAASEITGLSTAVLAAHGRQCFDDNLANLLLAFLRRQPQPWC
XP_019489946.1/28-341 PRVVDKLSLCVAPGKACSPAASEITGLSTAMLAEHGRQRLDADLVNLLRAFLQRQPQPWC
XP_003504288.2/31-343 PRVVDKLSLCIAPGKACSPAASEITGLNTAELEANGRQPFDDSLANLLQAFLQRQPQPCC
XP_041617760.1/26-339 PRVVDKLSLCVAPGKACSPEASKITGLSTAVLAAHGRQRFDADLANLLQAFLRRQPQPWC
XP_021519040.1/31-344 PRVVDKLSLCIAPGKACSPAASEITGLSTAALEEYGRQCFDDNLASLLRAFLQRQPQPCC
XP_005075027.2/49-361 PRVVDKLSLCIAPGKACSPAASEITGLNTTELEVNGRQCFDDNLASLLQAFLRRQPQPCC
XP_034380941.1/31-345 PRVVDKLSLCIAPGKACSSGASEITGLSTAELEAHGRQRFDDNLANLLRAFLQRQPQPCC
XP_021028672.1/31-339 PRVVDKLSLCIAPGKACSPGATEITGLSTAELEVQGRQRFDDNLAILLQAFLQRQPQPCC
XP_031201661.1/31-343 PRVVDKLSLCIAPGKACSPGASEITGLSSAELEAQGRQRFDDNLANLLRAFLQRQPQPCC
XP_005410208.2/46-359 PRVVDKLSVCVAPGKACSPAASKITGLSTAELVAHGRQHFDNNLANLLLAFLQRQPQPWC
XP_011836379.1/75-388 PRVVDKLSLCVAPGKACSSAASEITGLSTAVLAAHGRQCFDDNLANLLLAFLRRQPQPWC
XP_002802855.1/75-388 PRVVDKLSLCVAPGKACSSAASEITGLSTAVLAAHGRQCFDDNLANLLLAFLRRQPQPWC
XP_021790135.2/75-388 PRVVDKLSLCVAPGKACSSAASEITGLSTAVLAAHGRQCFDDNLANLLLAFLRRQPQPWC
XP_010613946.1/61-374 PRVVDKLSLCVAPGKACNPAASKITGLSTAELTAHGRQHFDNNLANLLLAFLQRQPRPWC
XP_008969971.1/30-343 PRVVDKLSLCVAPGKACSPAASEITGLSTAVLAAHGRQCFDDNLANLLLAFLRRQPQPWC
XP_032145606.1/61-374 PRVVDKLSLCVAPRKACSPAAIEITGLSTAVLAAHGRQCFDDNLANLLLAFLQRQPQPWC
XP_017370496.2/61-374 PRVVDKLSLCVAPRKACSPAAIEITGLSTAVLAAHGRQCFDDNLANLLLAFLQRQPQPWC
XP_025844597.1/60-373 PRVVDKLSLCVAPGKACSPEASKITGLSTAVLAAHGRQRFDADLANLLQAFLRRQPQPWC
XP_008056448.1/60-373 PRVMDKLSLCVAPGKACSPAASKITGLSTAVLAAHGRQCFDDNVANLLLAFLRRQPQPWC
XP_044109569.1/58-370 PRVLDKLSLCVAPGKACSPEASKITGLSTAILAAHGRLCFDADLAGLLRAFLKRQPQPWC
XP_007472252.1/55-368 PRVLDKLSLCVAPGKACSPAASEITGLSTAVLAAHGRQCFDANLANMLRAFLQRQPQPWC
XP_020771641.1/41-355 PRVLDKLSLCVAPGKACNPAASEITGLSTAVLAAHGRRAFDTDLVNLIRAFLQRQPQPWC
XP_043741794.1/48-362 PRVLDKLSLCVAPGKACSPAASEITGLSTAVLAAHGRRAFDADLVNLIRAFLQRQPQPWC
XP_043298324.1/48-362 PRVLDKLSLCVAPGKACSPAASEITGLSTAVLAAHGRRAFDADLVNLIRAFLQRQPQPWC
XP_004581799.1/2-312  PRVVDKLSLCVAPGKACSPTASKITGLSTAVLQAHGRQLFDDNLASLLLAFLRRQPAPWC
XP_040850346.1/2-311  PRVVDKLSLCVAPGKACSPTASKITGLSTAVLQAHGRQPFDDSLASLLLAFLRRQPAPWC
XP_024211227.1/1-314  PRVVDKLSLCVAPGKACSPAASEITGLSTAVLAAHGRQCFDDNLANLLLAFLRRQPQPWC
XP_002813830.1/1-314  PRVVDKLSLCVAPGKACSPAASEITGLSTAVLAAHGRQCFDDNLANLLLAFLRRQPQPWC
XP_012352527.1/1-314  PRVVDKLSLCVAPGKACSPAASEITGLSTAVLAAHGRQCFDDNLANLLLAFLRRQPQPWC
XP_011794556.1/1-314  PRVVDKLSLCVAPGKACSPAASKITGLSTAVLAAHGRQCFDDNLANLLLAFLRRQPQPWC
XP_032017557.1/1-314  PRVVDKLSLCVAPGKACSPAASEITGLSTAVLAAHGRQCFDDNLANLLLAFLRRQPQPWC
XP_033062185.1/1-314  PRVVDKLSLCVAPGKACSPAASEITGLSTAVLAAHGRQCFDDNLANLLLAFLRRQPQPWC
XP_013977676.1/26-339 PRVVDKLSLCVAPGKACSPEASKITGLSTAVLAAHGRQRFDADLANLLQAFLRRQPQPWC
XP_010368722.1/1-314  PRVVDKLSLCVAPGKACSPAASEITGLSTAVLAAHGRQCFDDNLANLLLAFLRRQPQPWC
XP_023087195.1/1-314  PRVVDKLSLCVAPGKACSPAASEITGLSTAVLAAHGRQCFDDNLANLLLAFLRRQPQPWC
XP_011888942.1/1-314  PRVVDKLSLCVAPGKACSSAASEITGLSTAVLAAHGRQCFDDNLANLLLAFLRRQPQPWC
XP_025233071.1/1-314  PRVVDKLSLCVAPGKACSSAASEITGLSTAVLAAHGRQCFDDNLANLLLAFLRRQPQPWC
XP_005547076.2/1-314  PRVVDKLSLCVAPGKACSSAASEITGLSTAVLAAHGRQCFDDNLANLLLAFLRRQPQPWC
XP_011737524.1/1-314  PRVVDKLSLCVAPGKACSSAASEITGLSTAVLAAHGRQCFDDNLANLLLAFLRRQPQPWC
XP_007982312.1/1-314  PRVVDKLSLCVAPGKACSPAASEITGLSTAVLAAHGRQCFDDNLANLLLAFLRRQPQPWC
XP_010335364.1/1-314  PRVVDKLSLCVAPGKTCSPAAIEITGLSAAVLAAHGRQCFDDNLANLLLAFLQRQPQPWC
XP_008979843.1/1-314  PRVVDKLSLCVAPGKACSPAAINITGLSTAVLAAHGRQCFDDNLANLLLAFLQRQPQPWC
XP_012323071.1/1-314  PRVVDKLSLCVAPGKACSPAAIEITGLSTAVLAAHGRQCFDDNLANLLLAFLQRQPQPWC
XP_012626631.1/1-314  PRVVDKLSLCVAPGKACSPAASEITGLSTAVLAAHGRQCFDDSLVNLLLAFLQRQPQPWC
XP_012503813.1/1-314  PRVVDKLSLCVAPGKACSPAASGITGLSTAVLTAHGRQRFDDNLVNLLLAFLQRQPQPWC
XP_045386284.1/1-314  PRVVDKLSLCVAPGKACSPAASEITGLSTPVLAAHGRQCFDDNLANLLLAFLQRQPQPWC
XP_003800608.1/1-314  PRVVDKLSLCVAPGKTCSPAASEITGLSTAVLAAHGRQRFNDNLVNLLLAFLQRQPQPWC
XP_046517666.1/1-314  PRVVDKLSLCVAPGKACSPAASDITGLSTGMLTAHGRQRFDADLVNLLRAFLQRQPKPWC
XP_014682120.2/1-314  PRVVDKLSLCVAPGKACSPAASDITGLSTGMLTAHGRQRFDADLVNLLRAFLQRQPKPWC
XP_005600757.1/1-314  PRVVDKLSLCVAPGKACSPAASDITGLSTGMLTAHGRQRFDADLVNLLRAFLQRQPKPWC
XP_014647155.1/1-314  PRVVDKLSLCVAPGKACSPAASEITGLSTAMLAAHGRQRFDANLGNLLRAFLQRQPQPWC
XP_007168869.1/1-314  PRVLDKLSLCVAPGKACSPAASEITGLSTAVLAAHGRQCFDANLANMLRAFLQRQPQPWC
XP_036723894.1/1-314  PRVLDKLSLCVAPGKACSPAASEITGLSTAVLAAHGRQCFDANLANMLRAFLQRQPQPWC
XP_004283946.1/1-314  PRVLDKLSLCVAPGKACSPAASEITGLSTPVLAAHGRQCFDANLANMLRAFLQRQPQPWC
XP_026954398.1/1-314  PRVLDKLSLCVAPGKACSPAASEITGLSTPVLAAHGRQCFDANLANMLRAFLQRQPQPWC
XP_004312851.1/1-314  PRVLDKLSLCVAPGKACSPAASEITGLSTPMLAAHGRQCFDANLANMLRAFLQRQPQPWC
XP_022428974.1/1-314  PRVLDKLSLCVAPGKACSPAASEITGLSTPVLAAHGRQRFDANLANMLRAFLQRQPQPWC
XP_024607157.1/1-314  PRVLDKLSLCVAPGKACSPAASEITGLSTPVLAAHRRQRFDANLANMLRAFLQRQPQPWC
XP_047629439.1/1-314  PRVLDKLSLCVAPGKACSPAASEITGLSTAVLAAHGRQYFDANLANLLRAFLQRQPQPLC
XP_020926287.1/1-314  PRVLDKLSLCVAPGKACSPAASEITGLSTAVLAAHGRQYFDANLANLLRAFLQRQPQPSC
NP_776900.2/1-315     PRVLDKLSLCVAPGKVCSPAASEITGLSTAVLAAHGRRAFDADLVNLIRTFLQRQPQPWC
XP_010850211.1/1-315  PRVLDKLSLCVAPGKVCSPAASEITGLSTAVLAAHGRRAFDADLVNLIRTFLQRQPQPWC
XP_005909403.1/1-315  PRVLDKLSLCVAPGKVCSPAASEITGLSTAVLAAHGRRAFDADLVNLIRTFLQRQPQPWC
XP_019840380.1/1-315  PRVLDKLSLCVAPGKVCSPAASEITGLSTAVLAAHGRRAFDADLVNLIRTFLQRQPQPWC
XP_006065231.2/1-315  PRVLDKLSLCVAPGKVCSPKASEITGLSTAVLAAHGRRAFDADLVNLIRAFLQRQPQPWC
XP_017922514.1/1-315  PRVLDKLSLCVAPGKACSPVASEITGLSTAVLAAHGRRVFDADLVNLIRAFLQRQPQPWC
XP_010977039.1/1-314  PRVLDKLSLCVVPGKACSPAASEITGLSTAELAAHGRQRFDADLAYLLQAFLRRQPQPWC
XP_040102938.1/1-315  PRVLDKLSLCLAPGKACSPVASEITGLSTAVLAAHGRRVFDADLVNLIRAFLQRQPQPWC
XP_004023447.4/1-315  PRVLDKLSLCVAPGKACSPVASEITGLSTAVLAAHGHRVFDADLVNLIRAFLQRQPQPWC
XP_006220391.2/1-314  PRVLDKLSLCVVPGKACSPAASEITGLSTAELAAHGRQRFDADLAYLLQAFLRRQPQPWC
XP_006174247.2/1-314  PRVLDKLSLCVVPGKACSPAASEITGLSTAELAAHGRQRFDADLAYLLQAFLRRQPQPWC
XP_011373670.1/1-314  PRVVDKLSLCVAPGKACSPAASEITGLSTAALAAHGRQSFDAGLVNLLQAFLQRQPQPWC
XP_039693602.1/1-314  PRVVDKLSLCVAPGKACSPAASEITGLSTAALAAHGRQSFDTGLVNLLQAFLQRQPQPWC
XP_006909117.1/1-314  PRVVDKLSLCVAPGKACSPAASEITGLSTAALAVHGRQSFDAGLVNLLQAFLQRQPQPWC
XP_036905712.1/1-314  PRVVDKLSLCVAPGKACSPAASEITGLSTAMLAAHGRQRFDADLANLLLAFLQRQPQPWC
XP_036984293.1/1-314  PRVVDKLSLCVAPGKACSPAASEITGLSTAMLAAHGRHRFDADLANLLLAFLQRQPQPWC
XP_024421554.1/1-314  PRVVDKLSLCVAPGKACSPAASEITGLSTAMLAAHGRQHFDADLVNLLLAFLQRQPQPWC
XP_028374337.1/1-314  PRVVDKLSLCVAPGKACSPAASEITGLSTATLAAHGRQRFDADLAHLLLAFLQRQPQPWC
XP_036122390.1/1-311  PRVVDKLSLCVAPGKACSPAASEITGLSTAVLAAHGRQCFDADLVGLLRAFLQRQPQPWC
XP_016058302.1/1-313  PRVVDKLSLCVAPGKACSPAASEITGLSTTVLAAHGRQRFNADLVNLLQAFLQRQPQPWC
XP_036733988.1/1-308  PRVVDKLSLCVAPGKTCSPAASQLTGLSTAVLAAHGRQPFDTHLASLLQAFLQRQPQPWC
XP_036189557.1/1-309  PRVVDKLSLCVAPGKACSPAASEITGLSTATLVAHGRQCFDADLVHLLRAFLQRQPQPWC
XP_006770637.1/1-278  PRVVDKLSLCVAPGKACSPAASEITGLS-------------------------------T
XP_008155941.1/1-309  PRVVDKLSLCVAPGKACSPAASEITGLSTAALAAHGRQCFDADLVHLLRAFLRRQPQPWC
XP_036288246.1/1-302  PRVVDKLSLCVAPGKACSPAASEITGLSTATLAAHGRQRFDADLAHLLRAFLRRQPQPWC
XP_019579503.1/1-313  PRVVDKLSLCVAPGKACNPAASEITGLSTAVLAAHGRQHFDADLVKLLRAFLQRQPQPWC
XP_032988942.1/1-314  PRVVDKLSLCVAPGKACSPAASEITGLSTAVLAAHRRQHFNADLVNLLRAFLQRQPQPWC
XP_027980064.1/1-314  PRVADKLSLCVAPGKACSPEASKITGLSTAVLAAHGRQRFDADLASLLRAFLQRQPQPWC
XP_027439307.1/1-314  PRVADKLSLCVAPGKACSPEASKITGLSTAVLAAHGRQRFDADLASLLRAFLQRQPQPWC
XP_025740584.1/1-314  PRVADKLSLCVAPGKACSPEASKITGLSTAVLAAHGRQRFDANLASLLRAFLQRQPQPWC
XP_004399250.1/1-314  PRVADKLSLCVAPGKACSPEASKITGLSTAVLAAHRRQRFDADLASLLRGFLQRQPQPWC
XP_035935296.1/1-314  PRVADKLSLCVAPGKACSPEASKITGLSTAVLAAHGRQRFDADLASLLRAFLQRQPQPWC
XP_034854059.1/1-314  PRVADKLSLCVAPGKACSPEASKITGLSTAVLAAHGRQRFDADLASLLRAFLQRQPQPWC
XP_021542719.1/1-314  PRVADKLSLCVAPGKACSPEASKITGLSTAVLAAHGRQRFDADLASLLRAFLQRQPQPWC
XP_006750724.1/1-314  PRVADKLSLCVAPGKACSPEASKITGLSTAVLAAHGRQRFDADLASLLRAFLQRQPQPWC
XP_032268563.1/1-314  PRVADKLSLCVAPGKACSPEASKITGLSTAVLAAHGRQRFDADLASLLRAFLQRQPQPWC
XP_032174682.1/1-313  PRVLDKLSLCVAPGKACSPEASKITGLSTAILAAHGRLCFDADLAGLLRAFLQRQPQPWC
XP_004760784.1/1-313  PRVLDKLSLCVAPGKACSPEASKITGLSTAILAAHGRLCFDADLAGLLRAFLQRQPQPWC
XP_022354199.1/1-313  PRVLDKLSLCVAPGKACSPGASKITGLSTAVLAAHGRLCFDADLAGLLRAFLQRQPQPWC
XP_047550817.1/1-313  PRVLDKLSLCVAPGKPCSPEASKITGLSTAVLAAHGRLCFDADLACLLRAFLQRQPQPWC
XP_032723850.1/1-313  PRVLDKLSLCVAPGKACSPEASKITGLSTAVLAAHGRLCFDADLASLLRAFLQRQPQPWC
XP_045846024.1/1-313  PRVLDKLSLCVAPGKACSPEAGKITGLSTALLATHGRLCFDADLAGLLRAFLQRQPQPWC
XP_008702046.1/1-314  PRVVDKLSLCVAPGKACSPEASKITGLSTAVLAAHGRQRFDADLANLLQAFLQRQPQPWC
XP_002926073.2/1-314  PRVVDKLSLCVAPGKACSPEASKITGLSTAVLAAHGRQRFDADLANLLQAFLQRQPQPWC
XP_042834790.1/1-314  PRVVDKLSLCVAPGKACSPEASKITGLSTAVLAAHGRQRFDADLANLLQAFLQRQPQPWC
XP_042785173.1/1-314  PRVVDKLSLCVAPGKACSPEASKITGLSTAVLAAHGRQRFDADLANLLQAFLQRQPQPWC
XP_019272252.1/1-314  PRVVDKLSLCVAPGKACSPEASKITGLSTAVLAAHGRQRFDADLANLLQAFLQRQPQPWC
XP_006928782.1/1-314  PRVVDKLSLCVAPGKACSPEASKITGLSTAVLAAHGRQRFDADLANLIQAFLQRQPQPWC
XP_025772236.1/1-314  PRVVDKLSLCVAPGKACSPEASKITGLSTAVLAAHGRQRFDADLANLLQAFLQRQPQPWC
XP_030162536.1/1-314  PRVVDKLSLCVAPGKACSPEASKITGLSTAVLAAHGRQRFDADLANLLQAFLQRQPQPWC
XP_047696628.1/1-314  PRVVDKLSLCVAPGKACSPEASKITGLSTAVLAAHGRQRFDADLANLLQAFLQRQPQPWC
XP_045348781.1/1-314  PRVVDKLSLCVAPGKVCSPEASKITGLSTTMLAAHGRQRFDADLANLLQAFLQRQPQPWC
XP_029775003.1/1-314  PRVVDKLSLCVAPGKACSPEASKITGLSTAVLAAHGRQRFDAHLANLLQAFLQRQPQPWC
XP_039084097.1/1-314  PRVVDKLSLCVAPGKACSPEASKITGLSTAVLAAHGRQRFDADLANLLHAFLQRQPQPWC
XP_037706180.1/1-314  PRVVDKLSLCVAPGKACSPAASDITGLSTAVLAAHGRQRFDADLANLLRAFLQRQPQPWC
XP_004452010.1/1-314  PRVVDKLSLCVAPGKACSPAASDITGLSTAVLAAHGRQRFDADLASLLRAFLQRQPQPWC
XP_006873698.1/1-308  PRIVDKLSLCVAPGKPCSPAASNITGLNTAALVANGRGCFNANLANLLRAFLQRQPQPWC
XP_007953481.1/1-314  PRVVDKLSLCVAPGKACSPAASNITGLSTAALTAHGRQCFNANLVNLLRAFLQRQPPPWC
XP_004704037.1/1-311  PRVVDKLSLCIAPGKACSPAASDITGLSTAALVAHGRQGFNADLSNLLRAFLLRQPQPWC
XP_010588136.1/1-314  PRVVDKLSLCVAPGKACSPAASDITGLSTAALAAHGRQRFSANLVNLLRAFLQRQPQPWC
XP_004368549.1/1-314  PRVVDKLSLCVAPGKACSPSASDITGLSTAALAAHGRQRFNADLANLLRAFLQRQPQPWC
XP_006893085.1/1-314  PRVVDKLSLCVAPGKACSPGASNITGLSTAVLAAHGRQRFDADLANLLRAFLQRQPQPWC
XP_004676264.1/1-314  PRVVDKLSLCVAPGKNCSPAASEITGLNTAMLVAHGRQHFNADLVNMLQAFLQRQPQPWC
XP_037384456.1/1-313  PRVVDKLSLCVAPGKACSPAASEITGLSTAMLAAHGRQHFNADLANMLQAFLQRQPQPWC
XP_004615332.1/1-315  PRVVDKLSLCVAPGKACNPAASEITGLNTDLLAAHGRQHFDPNVANMLQAFLQRQPQPWC
XP_017524818.1/1-308  PRVVDKLSLCVAPGKTCSPAASQLTGLSAAVLAAHGRQPFDTHLASLLQAFLQRQPQPWC
XP_007533646.1/1-308  PRVVDKLSLCVAPGKACSRAASEITGLSTAALTAHGRQRFDANLASVLQAFLQRQPQPWC
XP_006171066.1/1-313  PRVVDKLSLCVAPGKACSPAASEITGLSTAVLEAHGRQRFDSNLAHLLLAFLRRQPQPWC
XP_008563951.1/1-314  PRVVDKLSLCVAPGKACSPAASEITGLSTAELAAHGRQCFNDNLANLLLGFLQRQPQPWC

XP_012885722.1/1-303  FVAHNGDRYDFPLLQAELAMLGVADALDGAFCVDSMAAMKALEQASSPAERGPRKSYSLG
XP_042522029.1/1-303  FVAHNGDRYDFPLLQAELAMLGVADALDGAFCVDSMAAMKALEQASSPAERGPRKSYSLG
XP_048190559.1/1-317  LVAHNGDRYDFPLLYTELATLGLAEALNGTFCVDSMMAMRALERASSPSERGPRKSYSLG
XP_005326927.1/1-314  LVAHNGDRYDFPLLQAELAMLGLASILDGAFCVDSIAALKALEQASNPSEHGPRKSYSLG
XP_027789484.1/1-314  LVAHNGDRYDFPLLQAELAMLGLASILDGAFCVDSIAALKALEQASSPSEHGPRKSYSLG
XP_015342756.1/1-314  LVAHNGDRYDFPLLQAELAMLGLASILDGAFCVDSIAALKALEQASSPSEHGPRKSYSLG
XP_046287496.1/1-314  LVAHNGDRYDFPLLQAELAMLGLASILDGAFCVDSIAALKALEQASSPSEHGPRKSYSLG
XP_026239674.1/1-314  LVAHNGDRYDFPLLQAELAMLGLASILDGAFCVDSIAALKALEQTSSPSEHGPRKSYSLG
XP_047421155.1/1-314  LVAHNGDRYDFPLLQAELAMLGLAYIMDGAFCVDSIAALKALERASGPSEHGPRKSYSLG
XP_008851470.1/1-312  LVAHNGDRYDFPLLQAELAMLGPTSPLDGAFCVDSIAALKALERASSPSEHGPRKSYSLG
XP_038178559.1/1-313  LVAHNGDRYDFPLLQAELAMLSIGSPLDGTFCVDSIAALKALERSSSPSEHGPRKSYSLG
XP_041532851.1/1-313  LVAHNGDRYDFPLLQAELAMLSIGSPLDGTFCVDSIAALKALERSSSPSEHGPRKSYSLG
XP_005348018.1/1-313  LVAHNGDRYDFPLLQAELAMLSIGSPLDGTFCVDSIAALKALERSSSPSEHGPRKSYSLG
XP_048278978.1/1-313  LVAHNGDRYDFPLLQAELAILSNGSPLDGTFCVDSIAALKALERSSSTSEHGPRKSYSLG
XP_028742756.1/1-313  LVAHNGDRYDFPLLQAELAMLSASSPLDGTFCVDSIAALKALEQPSSPSEHGPRKSYSLG
XP_006978349.2/1-313  LVAHNGDRYDFPLLQAELAMLSASSPLDGTFCVDSIAALKALEQPSSPSEHGPRKSYSLG
XP_036050119.1/1-313  LVAHNGDRYDFPLLQAELAMLSTSSPLDGIFCVDSIAALKALEQPNSPSEHGPRKSYSLG
NP_001020160.1/1-316  LVAHNGDRYDFPLLQAELASLSVISPLDGTFCVDSIAALKTLEQASSPSEHGPRKSYSLG
XP_032766590.1/1-316  LVAHNGDRYDFPLLQAELASLSVISPLDDTFCVDSIAALKTLEQASSPSEHGPRKSYSLG
XP_028612526.1/1-314  LVAHNGDRYDFPLLQAEFALLSITSPLDGTFCVDSMAALKALEQASSPSEHGPRKSYSLG
XP_021063240.1/1-316  LVAHNGDRYDFPLLQAELAWLSTPSPLDGTFCVDSIAALKALEQASSPSGHGPRKSYSLG
NP_001012236.1/1-314  LVAHNGDRYDFPLLQTELARLSTPSPLDGTFCVDSIAALKALEQASSPSGNGSRKSYSLG
XP_004662083.1/1-314  LVAHNGDRYDFPLLQAELAMLGLSSLLDGAFCVDSITALKALERASSPSEHGPRKSYSLG
XP_004833998.1/1-313  LIAHNGDRYDFPLLQAELTMLGLRGTLDGAFCVDSISALKTLEQDSSTSEHASRRSYSLG
XP_004642200.1/1-313  LIAHNGDRYDFPLLRTELAMLGLAGVLDGAFCVDSIAALKALEQSSSTSECGPRRSYSLG
XP_005006676.1/1-314  LVAHNGDRYDFPLLQAELAMLGLAGALDGAFCVDSITALKALEQSSKTSEHGSKRSYSLG
XP_016005330.1/1-314  LVAHNGDRYDFPLLQAELAALGLASALDGTFCVDSIAALKALERAGSPPKEGQRRSYSLG
XP_020033284.1/1-307  LVAHNGDRYDFPLLQTELAMLGLASALDSAFCVDSIAALKALERASSPSEHGPRKSYSLG
XP_002713390.2/1-314  LVAHNGDRYDFPLLQAELATLGLSNALDSAFCVDSMAALKALEQSSSPSEHSPRKSYSLG
NP_338599.1/1-314     LVAHNGDRYDFPLLQAELAMLGLTSALDGAFCVDSITALKALERASSPSEHGPRKSYSLG
XP_030865682.1/56-369 LVAHNGDRYDFPLLQAELAMLGLTSALDGAFCVDSITALKALERASSPSEHGPRKSYSLG
XP_019489946.1/28-341 LVAHNGDRYDFPLLQTELAMLGLARALDDAFCVDSIAALKALEQTGSPPEHGPRRSYSLG
XP_003504288.2/31-343 LVAHNGDRYDFPLLQAELAMLTIRSPLDGTFCVDSIAALKALEQASSSSERGPRKSYSLG
XP_041617760.1/26-339 LVAHNGDRYDFPLLQAELAVLGLASILDGAFCVDSIAALKALEQAASPSEHGPRKSYSLG
XP_021519040.1/31-344 LVAHNGDRYDFPLLQAELAGLSTASPLDGTFCVDSIAALKALEQDSSPSGHGPRKSYSLG
XP_005075027.2/49-361 LVAHNGDRYDFPLLQAELAMLSIRSPLDDAFCVDSIAALKALEQPSSSSEHGPRKSYSLG
XP_034380941.1/31-345 LVAHNGDRYDFPLLQAEFALLNIASPLDGTFCVDSMAALKALEKASSPSEHGPRKSYSLG
XP_021028672.1/31-339 LVAHNGDRYDFPLLQAELARLSTSSPLDGTFCVDSIAALKALEQASSPSGHGPRKSYSLG
XP_031201661.1/31-343 LVAHNGDRYDFPLLQAELALLSIPSPLDGTFCVDSIAALKALEQASSPSARGPRKSYSLG
XP_005410208.2/46-359 LVAHNGDRYDFPLLRAELAMLGLAGALDGAFCVDSITALKALEQSNSASERGPRRSYSLG
XP_011836379.1/75-388 LVAHNGDRYDFPLLQAELAMLGLTSALDGAFCVDSITALKAVERADSPSEHGPRKSYSLG
XP_002802855.1/75-388 LVAHNGDRYDFPLLQAELAMLGLTSALDGAFCVDSITALKAVERADSPSEHGPRKSYSLG
XP_021790135.2/75-388 LVAHNGDRYDFPLLQAELAMLGLTSALDGAFCVDSITALKAVERADSPSEHGPRKSYSLG
XP_010613946.1/61-374 LIAHNGDRYDFPLLQAELTMLGLGGALDGAFCVDSIAALKALEQDSSTSECGSRRSYSLG
XP_008969971.1/30-343 LVAHNGDRYDFPLLQAELAMLGLTSALDGAFCVDSITALKALERASSPSEHGPRKSYSLG
XP_032145606.1/61-374 LVAHNGDRYDFPLLQAELAMLGLTGALDGAFCVDSITALKALERAGSPSEHGPRKSYSLG
XP_017370496.2/61-374 LVAHNGDRYDFPLLQAELAMLGLTGALDGAFCVDSITALKALERAGSPSEHGPRKSYSLG
XP_025844597.1/60-373 LVAHNGDRYDFPLLQAELAVLGLASILDGAFCVDSIAALKALEQAASPSEHGPRKSYSLG
XP_008056448.1/60-373 LVAHNGDRYDFPLLQAELATLGLASGLDGAFCVDSIAALKALERASSPSGHGPRKSYSLG
XP_044109569.1/58-370 LVAHNGDRYDFPLLQAELAVLGLASVLDGALCVDSIAALKALERAASPSEHGPRKSYSLG
XP_007472252.1/55-368 LVAHNGDRYDFPLLQAELAVLGLASALEGAFCVDSIAALKALEQADSPSEHGPRKSYSLG
XP_020771641.1/41-355 LVAHNGDRYDFPLLRAELALLGLASALDDAFCADSIAALKALEPAGSSSEHGPRKSYSLG
XP_043741794.1/48-362 LVAHNGDRYDFPLLRAELALLGLASALDDAFCVDSIAALKALEPAGSSSEHGPRKSYSLG
XP_043298324.1/48-362 LVAHNGDRYDFPLLRAELALLGLASALDDAFCVDSIAALKALEPAGSSSEHGPRKSYSLG
XP_004581799.1/2-312  LVAHNGDGYDFPLLQAELAMLGRASILDRAFCVDSMAALKALEQAESPSVHSPRKSYSLG
XP_040850346.1/2-311  LVAHNGDGYDFPLLQAELAMLGCASILDRAFCVDSMAALKALEQAESPSAHSPRKSYSLG
XP_024211227.1/1-314  LVAHNGDRYDFPLLQAELAMLGLTSALDGAFCVDSITALKALERASSPSEHGPRKSYSLG
XP_002813830.1/1-314  LVAHNGDRYDFPLLQAELALLGLTSALDGAFCVDSITALKALERASSPSEHGPRKSYSLG
XP_012352527.1/1-314  LVAHNGDRYDFPLLQAELAMLGLTSALDGAFCVDSITALKALERASSPSEHGPRKSYSLG
XP_011794556.1/1-314  LVAHNGDRYDFPLLQAELAMLGLTSALDGAFCVDSITALKAVERAGSPSEHGPRKSYSLG
XP_032017557.1/1-314  LVAHNGDRYDFPLLQAELAMLGLTSALDGAFCVDSITALKALERASSPSEHGPRKSYSLG
XP_033062185.1/1-314  LVAHNGDRYDFPLLQAELAMLGLTSALDGAFCVDSITALKAVERAGSPSEHGPRKSYSLG
XP_013977676.1/26-339 LVAHNGDRYDFPLLQAELAVLGLASILDGAFCVDSIAALKALEQAASPSEHGPRKSYSLG
XP_010368722.1/1-314  LVAHNGDRYDFPLLQAELAMLGLTSALDGAFCVDSITALKAVERAGSPSEHGPRKSYSLG
XP_023087195.1/1-314  LVAHNGDRYDFPLLQAELAMLGLTSALDGAFCVDSITALKAVERAGSPSEHGPRKSYSLG
XP_011888942.1/1-314  LVAHNGDRYDFPLLQAELAMLGLTSALDGAFCVDSITALKAVERADSPSEHGPRKSYSLG
XP_025233071.1/1-314  LVAHNGDRYDFPLLQAELAMLGLTSALDGAFCVDSITALKAVERADSPSEHGPRKSYSLG
XP_005547076.2/1-314  LVAHNGDRYDFPLLQAELAMLGLTSALDGAFCVDSITALKAVERADSPSEHGPRKSYSLG
XP_011737524.1/1-314  LVAHNGDRYDFPLLQAELAMLGLTSALDGAFCVDSITALKAVERADSPSEHGPRKSYSLG
XP_007982312.1/1-314  LVAHNGDRYDFPLLQAELAMLGLTSALDGAFCVDSITALKAVERAGSPSEHGPRKSYSLG
XP_010335364.1/1-314  LVAHNGDRYDFPLLQAELAMLGLTSALDGAFCVDSITALKALERAGSPSEHGPRKSYSLG
XP_008979843.1/1-314  LVAHNGDRYDFPLLQAELAMLGLTSALDGAFCVDSITALKALERAGSPSEHGPRKSYSLG
XP_012323071.1/1-314  LVAHNGDRYDFPLLQAELAMLGLPSALDGAFCVDSITALKALERADSPSEHGPRKSYSLG
XP_012626631.1/1-314  LVAHNGDRYDFPLLQAELAMLGLANALDGAFCVDSITALKALERASSPWEHGPRKSYSLG
XP_012503813.1/1-314  LVAHNGDRYDFPLLQGELAMLGLANALDGAFCVDSIAALKALEQASSPSEHGPRKSYSLG
XP_045386284.1/1-314  LVAHNGDRYDFPLLQAELATLGLANALDGAFCVDSIAALKALEQAGSPSEHGPRKSYSLG
XP_003800608.1/1-314  LVAHNGDRYDFPLLQAELAMLGLASALDGAFCIDSIAALKALEQASNPSEHGPRKSYSLG
XP_046517666.1/1-314  LVAHNGDRYDFPLLQAELAVLGLTSALDGAFCVDSIAALKALEQAGSPSEHGPRKSYSLG
XP_014682120.2/1-314  LVAHNGDRYDFPLLQAELAVLGLTSALDGAFCVDSIAALKALEQAGSPSEHGPRKSYSLG
XP_005600757.1/1-314  LVAHNGDRYDFPLLQAELAVLGLTSALDGAFCVDSIAALKALEQAGSPSEHGPRKSYSLG
XP_014647155.1/1-314  LVAHNGDRYDFPLLQAEFAVLGLASALDGAFCVDSIAALKALERAGSPSEHGPRKSYSLG
XP_007168869.1/1-314  LVAHNGDRYDFPLLQAELAVLGLASALDGAFCVDSIAALKALEQAGSPSEHGPRKSYSLG
XP_036723894.1/1-314  LVAHNGDRYDFPLLQAELAVLGLASALDGAFCVDSIAALKALEQAGSPSEHGPRKSYSLG
XP_004283946.1/1-314  LVAHNGDRYDFPLLQAELAVLGLASALEGAFCVDSIAALKALEQADSPSEHGPRKSYSLG
XP_026954398.1/1-314  LVAHNGDRYDFPLLQAELAVLGLASALEGAFCVDSIAALKALEQADSPSEHGPRKSYSLG
XP_004312851.1/1-314  LVAHNGDRYDFPLLQAELAVLGLASALEGAFCVDSIAALKALEQADSPSEHGPRKSYSLG
XP_022428974.1/1-314  LVAHNGDRYDFPLLQAELAVLGLASALEGAFCVDSIAALKALEQADSPSEHGPRKSYSLG
XP_024607157.1/1-314  LVAHNGDRYDFPLLQAELAVLGLASALEGAFCVDSIAALKALEQADSPSEHGPRKSYSLG
XP_047629439.1/1-314  LVAHNGDRYDFPLLQAELAMLGLASALDDTFCVDSIAALKALEQADGSSEHGPRKSYSLG
XP_020926287.1/1-314  LVAHNGDRYDFPLLQAELAMLGLASALDDTFCVDSIAALKALEQADGSSEHGPRKSYSLG
NP_776900.2/1-315     LVAHNGDRYDFPLLRAELALLGLASALDDAFCVDSITALKALEPTGSSSEHGPRKSYSLG
XP_010850211.1/1-315  LVAHNGDRYDFPLLRAELALLGLASALDDAFCVDSIAALKALEPTGSSSEHGPRKSYSLG
XP_005909403.1/1-315  LVAHNGDRYDFPLLRAELALLGLASALDAAFCVDSIAALKALEPTGSSSEHGPRKSYSLG
XP_019840380.1/1-315  LVAHNGDRYDFPLLRAELALLGLASALDDAFCVDSIAALKALEPTGSSSEHGPRKSYSLG
XP_006065231.2/1-315  LVAHNGDRYDFPLLRAELVLLGLASALDDAFCADSITALKALEPTGSSSEHGPRKSYSLG
XP_017922514.1/1-315  LVAHNGDRYDFPLLRAELALLGLASALDDAFCVDSIAALKALEPAGSSSEHGPRKSYSLG
XP_010977039.1/1-314  LVAHNGDRYDFPLLRAELSMLGLASALDGAFCADSIAALKALEQDGSPSEHGPRKSYSLG
XP_040102938.1/1-315  LVAHNGDRYDFPLLRAELALLGLASALDDAFCVDSIAALKALEPAGSSSEHGPRKSYSLG
XP_004023447.4/1-315  LVAHNGDRYDFPLLRAELALLGLASALDDAFCVDSIAALKALEPAGSSSEHGPRKSYSLG
XP_006220391.2/1-314  LVAHNGDRYDFPLLRAELSMLGLASALDGAFCADSIAALKALEQDGSPSEHGPRKSYSLG
XP_006174247.2/1-314  LVAHNGDRYDFPLLRAELSMLGLASALDGAFCADSIAALKALEQDGSPSEHGPRKSYSLG
XP_011373670.1/1-314  LVAHNGDRYDFPLLQAELAVLGLASALDGTFCVDSIAALKALEQAGSPPKQGPRRSYSLG
XP_039693602.1/1-314  LVAHNGDRYDFPLLQAELAVLGLASALDGTFCVDSIAALKALEQAGSPPKQGPRRSYSLG
XP_006909117.1/1-314  LVAHNGDRYDFPLLQAELAVLGLASALDGTFCVDSIAALKALEQAGSPPKQGPRRSYSLG
XP_036905712.1/1-314  LVAHNGDRYDFPLLQAELAALGEASALDGAFCVDSIAALKALEQAGSPHQQGPWKSYSLG
XP_036984293.1/1-314  LVAHNGDRYDFPLLQAELAALGEARALHGAFCVDSIAALKALEQAGSPHQQGPWKSYSLG
XP_024421554.1/1-314  LVAHNGDRYDFPLLQAELAVLGVASALDGAFCVDSIAALKALEQAGSPPQQGPWKSYSLG
XP_028374337.1/1-314  LVAHNGDRYDFPLLLAELAALGVASALDDAFCVDSIAALKALEQAGSPPQQGPWKSYSLG
XP_036122390.1/1-311  LVAHNGDRYDFPLLQAEIAVLGLDSALDSGFCVDSIAALKALEQDGRPPEQGPWKSYSLG
XP_016058302.1/1-313  LVAHNGDRYDFPLLQAELAVLGLASALDGGFCVDSIAALKALEQAGRSPEQGPWKSYSLG
XP_036733988.1/1-308  LVAHNGDRYDFPLLQAELTLLGLTGALDGALCVDSIAALRALERAGGPGQRGPRASYSLG
XP_036189557.1/1-309  LVAHNGDRYDFPLLQAELAVLGLASTLDGGFCADSIAALKALEQAGRPPEQGPRKSYSLG
XP_006770637.1/1-278  LVAHNGDRYDFPLLQAELAVLGLASPLDGGFCVDSIAALKALEQADRPPEQGPRKSYSLG
XP_008155941.1/1-309  LVAHNGDRYDFPLLRAELAALGLASALDGGFCVDSIAALRALEQAGRPAEQGPRKSYSLG
XP_036288246.1/1-302  LVAHNGDRYDFPLLRAELAALGLAGALDGGFCVDSIAALKALEQPA--LAPGPRKSYSLG
XP_019579503.1/1-313  LVAHNGDRYDFPLLQAELAMLGFSRALDDAFCVDSIAALKALEQTGSTPEHGPRKSYSLG
XP_032988942.1/1-314  LVAHNGDRYDFPLLQAELAMLGLSRALDDVFCVDSIAALKAVEQTGSTPEHGPRRSYSLG
XP_027980064.1/1-314  LVAHNGDRYDFPLLQAELAVLGLASVLDGAFCVDSIAALKALEHAGSPSEHGPRKSYSLG
XP_027439307.1/1-314  LVAHNGDRYDFPLLQAELAVLGLASVLDGAFCVDSIAALKALEHAGSPSEHGPRKSYSLG
XP_025740584.1/1-314  LVAHNGDRYDFPLLQAELAVLGLASVLDGAFCVDSIAALKALEHAGSPSEHGPRKSYSLG
XP_004399250.1/1-314  LVAHNGDRYDFPLLQAELAVLGLASVLDGAFCVDSIAALKALEHAGSPAEHGPRKSYSLG
XP_035935296.1/1-314  LVAHNGDRYDFPLLQAELAVLGLASVLDGAFCVDSIAALKALEHAGSPSEHGPRKSYSLG
XP_034854059.1/1-314  LVAHNGDRYDFPLLQAELAVLGLASVLDGAFCVDSIAALKALEHAGSPSEHGPRKSYSLG
XP_021542719.1/1-314  LVAHNGDRYDFPLLQAELAVLGLASVLDGAFCVDSIAALKALEHAGSPSEHGPRKSYSLG
XP_006750724.1/1-314  LVAHNGDRYDFPLLQAELAVLGLASVLDGAFCVDSIAALKALEHAGSPSEHGPRKSYSLG
XP_032268563.1/1-314  LVAHNGDRYDFPLLQAELAVLGLASVLDGAFCVDSIAALKALEHAGSPSEHGPRKSYSLG
XP_032174682.1/1-313  LVAHNGDRYDFPLLQAELAVLGLASVLDGALCVDSIAALKALERAASPSEHGPRKSYSLG
XP_004760784.1/1-313  LVAHNGDRYDFPLLQAELAVLGLASVLDGALCVDSIAALKALERAASPSEHGPRKSYSLG
XP_022354199.1/1-313  LVAHNGDHYDFPLLQAELAVLGLASVLDGALCVDSIAALKALERAASPSEHGPRKSYSLG
XP_047550817.1/1-313  LVAHNGDRYDFPLLQAELAVLGLASVLDGALCVDSIAALKALERAASPSEHGPRKSYSLG
XP_032723850.1/1-313  LVAHNGDRYDFPLLQAELAVLGLASVLDGALCVDSIAALKALERAASPSEHGPRKSYSLG
XP_045846024.1/1-313  LVAHNGDRYDFPLLQAELAVLGLASVLDGALCVDSIAALKALEHAASPSEHGPRKSYSLG
XP_008702046.1/1-314  LVAHNGDRYDFPLLQAELAVLGESRVLDSAFCVDSIAALKALEHADSPSEHGPRKSYSLG
XP_002926073.2/1-314  LVAHNGNRYDFPLLQAELAVLGLASVLDSAFCVDSIAALKALEHADSPSEHGPRKSYSLG
XP_042834790.1/1-314  LVAHNGDRYDFPLLQAELALLGLASVLDGAFCVDSIAALKALEQASSHSEHGPKKSYSLT
XP_042785173.1/1-314  LVAHNGDRYDFPLLQAELALLGLASVLDGAFCVDSIAALKALEQASSHSEHGPKKSYSLT
XP_019272252.1/1-314  LVAHNGDRYDFPLLQAELALLGLASVLDGAFCVDSIAALKALEQASSHSEHGPKKSYSLT
XP_006928782.1/1-314  LVAHNGDRYDFPLLQAELALLGLASVLDGAFCVDSIAALKALEQAGSHSEHGPRKSYSLT
XP_025772236.1/1-314  LVAHNGDRYDFPLLQAELALLGLASVLDGAFCVDSIAALKALEQAGSHSEHGPRKSYSLT
XP_030162536.1/1-314  LVAHNGDRYDFPLLQAELALLGLASVLDGAFCVDSIAALKALEQAGSHSEHGLRKSYSLT
XP_047696628.1/1-314  LVAHNGDRYDFPLLQAELALLGLASVLDGAFCVDSIAALKALEQAGSHLEHGPRKSYSLT
XP_045348781.1/1-314  LVAHNGDRYDFPLLQAELALLGLASVLDGAFCVDSIAALKALEQAGSHSEHGPRKSYSLT
XP_029775003.1/1-314  LVAHNGDRYDFPLLQAELASLGLTSVLDGAFCVDSIAALKALERAGSPSEHGPRKSYSLS
XP_039084097.1/1-314  LVAHNGDRYDFPLLQAELASLGLASVLDGAFCVDSIAALKALERAGSPSEHGPRKSYSLS
XP_037706180.1/1-314  LVAHNGDRYDFPLLQAELAALGLSSTLDGAFCVDSIAALKALERANSPSEHGPRKSYSLG
XP_004452010.1/1-314  LVAHNGDRYDFPLLQAELAALGLASALDGAFCVDSMVALKALERAGSPSEHGPRKSYSLG
XP_006873698.1/1-308  LVAHNGDRYDFPLLQAELTALDLASALDDTFCVDSITALKALERANSPCECGPRKSYSLG
XP_007953481.1/1-314  LVAHNGDRYDFPLLQAELAALGLASALDGALCVDSITALKALERASSPSKCGPRKSYSLG
XP_004704037.1/1-311  LVAHNGDRYDFPLLQAELTALGLASALDGAFCVDSITALKALERADSPSERGPRKSYSLG
XP_010588136.1/1-314  LVAHNGDRYDFPLLQAELAALGLASALDGAFCVDSITALKALEHASSPSERGLRKSYSLG
XP_004368549.1/1-314  LMAHNGDRYDFPLLQAELAALGLASALDRAFCVDSITALKALECASSPSERGLRKSYSLG
XP_006893085.1/1-314  LVAHNGDRYDFPLLQAELAALGLASVLDGAFCIDSIAALKALEHASSSSEPGSRKSYSLG
XP_004676264.1/1-314  LVAHNGNRYDFPLLQAELAFLGLTSALDGAFCVDSIAALKALEKAGSPSEHSPRKSYSLS
XP_037384456.1/1-313  LVAHNGNRYDFPLLQAELAFLGLTSALDGAFCVDSIAALKALEKAGSPSEHGERKSYSLS
XP_004615332.1/1-315  LVAHNGDRYDFPLLQAELAALGLSSVLDDAFCVDSIAAMKALEHAGRSPEHGPRKSYSLG
XP_017524818.1/1-308  LVAHNGDRYDFPLLQAELTLLGLTGALDGALCVDSIAALRALERAGGPGQCGSRASYSLG
XP_007533646.1/1-308  LVAHNGDRYDFPLLQAELAALGLPGTLDGAFCVDSIAALKALEKSSSPSEHSPRKSYSLG
XP_006171066.1/1-313  LVAHNGDRYDFPLLQAELAMLGPASTLDGAFCADSIAALKALERASSPSERGQRKSYSLG
XP_008563951.1/1-314  LVAHNGDRFDFPLLRAELAMLDLASALDSAFCVDSIAALKALERATSPSEHGPRKSYSLG

XP_012885722.1/1-303  SIYTRLYGQAPTDSHMAEGDVLTLLSICQWKPQALLQWVDTHSRPFGTIKPMYEI-----
XP_042522029.1/1-303  SIYTRLYGQAPADSHMAEGDVLTLLSICQWKPQALLQWVDTHSRPFGTIKPMYEI-----
XP_048190559.1/1-317  SIYTRLYGQAPTDSHTAEGDVLTLLSICQWKPQALLRWVDTHARPFGTTKPMYEGPAWPR
XP_005326927.1/1-314  SIYTRLYGQAPVDSHTAEGDVLALLSICQWKPKALLQWVDTHAKPFHTIRPMYGVTASSG
XP_027789484.1/1-314  SIYTRLYGQAPVDSHTAEGDVLALLSICQWKPKALLQWVDTHAKPFRTIRPMYAVMASSG
XP_015342756.1/1-314  SIYTRLYGQAPVDSHTAEGDVLALLSICQWKPKALLQWVDTHAKPFRTIRPMYAVMASSG
XP_046287496.1/1-314  SIYTRLYGQAPVDSHTAEGDVLALLSICQWKPKALLQWVDTHAKPFRTIRPMYAVMASSG
XP_026239674.1/1-314  SIYTRLYGQAPVDSHTAEGDVLALLSICQWKPKALLQWVDTHAKPFRTIRPMYGVTASSG
XP_047421155.1/1-314  SIYARLYGQAPVDSHTAEGDVLALLSICQWRPXALLQWVDTHARPFSTIRPMYGVTASSE
XP_008851470.1/1-312  SIYTRLYGQAPTDSHTAEGDVLALLSICQWRPQALLQWVDAHARPFNTIKPMYDVTATAG
XP_038178559.1/1-313  SIYTRLYGQTPTDSHTAEGDVLALLSICQWKPRALLQWVDKHARPFSTIKPMYDIATTAG
XP_041532851.1/1-313  SIYTRLYGQAPTDSHTAEGDVLALLSICQWKPRALLQWVDKHARPFSTIKPMYDTATTAG
XP_005348018.1/1-313  SIYTRLYGQAPTDSHTAEGDVLALLSICQWKPQALLQWVDKHARPFSTIKPMYDTATTAG
XP_048278978.1/1-313  SIYTRLYGQAPTDSHTAEGDVLALLSICQWKPRALLQWVDKHARPFRTIKPMYDIAATAG
XP_028742756.1/1-313  SIYTRLYGQAPTDSHTAEGDVLALLSICQWKPRALLQWVDKHARPLSTVKPMYDTAATAR
XP_006978349.2/1-313  SIYTRLYGQAPTDSHTAEGDVLALLSICQWKPRALLQWVDKHARPLSTVKPMYDTAATAR
XP_036050119.1/1-313  SIYTRLYGQAPTDSHTAEGDVLALVSICQWKPRALLQWVDKRARPFSTIKPMYDTAATAR
NP_001020160.1/1-316  SIYTRLYGQAPTDSHTAEGDVLALLSICQWKPQALLQWVDKHARPFSTIKPMYGMAATTG
XP_032766590.1/1-316  SIYTRLYGQAPMDSHTAEGDVLALLSICQWKPQALLQWVDKHARPFSTVKPMYGTAATTG
XP_028612526.1/1-314  NLYTRLYGQAPTDSHTAEGDVLALLSICQWKPQALLQWVDKHARPFSTIKPMYGTRGTTG
XP_021063240.1/1-316  SLYSRLYGQAPTDSHTAEGDALALLSICQWKPQALLQWVDKHARPFSTVKPMYGTAATTG
NP_001012236.1/1-314  SIYTRLYWQAPTDSHTAEGDVLTLLSICQWKPQALLQWVDEHARPFSTVKPMYGTPATTG
XP_004662083.1/1-314  SIYARLYGQAPVDAHTAEGDVLSLLSICQWRPQALLQWVDANARPFSTIKPMYGVTATAG
XP_004833998.1/1-313  SIYTRLYGQAPVDSHTAEGDVLSLLSICQWRPQALLQWVDAHARPFSTVKPMYGVTAPPG
XP_004642200.1/1-313  SIYTRLYGQAPTDSHMAEGDVLTLLSICQWRPQALLQWVDAHARPFSTMKPMYGVTASSV
XP_005006676.1/1-314  SIYTRLYGQAPVDSHMAEGDVLTLLSICQWRPWALLQWVDAHARPFSTVKPMYGVTTSPR
XP_016005330.1/1-314  SIYTRLYGQAPPDSHTAEGDVLALLSICQWRPQALLHWVDTHARPFSTVKPMYGVTASTG
XP_020033284.1/1-307  SIYTRLYGQAPVDSHTAEGDVLALLSICQWRPQALLRWVDAHARPFSTVKPMYEVTASAG
XP_002713390.2/1-314  SIYTRLYGQAPPESHTAEGDVLALLSVCQWRPQALLRWVDAHATPFSAIKPMYGATATTG
NP_338599.1/1-314     SIYTRLYGQSPPDSHTAEGDVLALLSICQWRPQALLRWVDAHARPFGTIRPMYGVTASAR
XP_030865682.1/56-369 SIYTRLYGQSPPDSHTAEGDVLALLSICQWRPQALLRWVDAHARPFGTIRPMYGITASAR
XP_019489946.1/28-341 SIYTRLYGQVPPDSHTAEGDVLALLSICQWRPRALLRWVDAHARPFSTVKPMYRVTAFTG
XP_003504288.2/31-343 SIYTRLYGQAPTDSHTAEGDVLALLSICQWKPRALLQWVDKHARPFSTIKPMYDIAATAG
XP_041617760.1/26-339 SIYTRLYGQAPPDSHMAEGDVLALLSICQWRPQALLQWVDANARPFSTVKPMYGVTASAG
XP_021519040.1/31-344 NIYSRLYGQAPMDSHTAEGDVLALLSICQWKPRALLQWVDKHARPVSTVKPMYGIVATAG
XP_005075027.2/49-361 SIYTRLYGQAPTDSHTAEGDVLALLSICQWKPRALLQWVDKHARLFSTVKPMYNIAATAG
XP_034380941.1/31-345 SIYTRLYGQAPTDSHTAEGDVLALLSICQWKPQALLQWVDKHARPFSTIKPMYGTRATTG
XP_021028672.1/31-339 SIYTRLYGQAPTDSHTAEGDVLALLSICQWKPQALLQWVDKHARPFSTVKPMYGTTATTG
XP_031201661.1/31-343 SIYTRLYGQEPTDSHTAEGDVLALLSICQWKPQALLQWVDRHARPFSTIKPMYGIATTG-
XP_005410208.2/46-359 SIYARLYGQAPADSHMAEGDVLTLLSVCQWRPQALLQWVDAHARPFSTVKPMYGVTTSPG
XP_011836379.1/75-388 SIYTRLYGQSPPDSHTAEGDVLALLSICQWRPQALLRWVDAHARPFSTIRPMYGVTASAG
XP_002802855.1/75-388 SIYTRLYGQSPPDSHTAEGDVLALLSICQWRPQALLRWVDAHARPFSTIRPMYGVTASAG
XP_021790135.2/75-388 SIYTRLYGQSPPDSHTAEGDVLALLSICQWRPQALLRWVDAHARPFSTIRPMYGVTASAG
XP_010613946.1/61-374 SIYTRLYGQAPVDSHTAEGDVLSLLSICQWRPQALLQWVDAHARPFSTIKPMYGVTASPG
XP_008969971.1/30-343 SIYTRLYGQSPPDSHTAEGDVLALLSICQWRPQALLRWVDAHARPFGTIRPMYGVTASAR
XP_032145606.1/61-374 SIYTRLYGKPPPDSHTAEGDVLALLSICQWRPQALLRWVDAHARPFSTIRPMYEVTASAR
XP_017370496.2/61-374 SIYTRLYGKPPPDSHTAEGDVLALLSICQWRPQALLRWVDAHARPFSTIRPMYEVTAAAR
XP_025844597.1/60-373 SIYTRLYGQAPPDSHMAEGDVLALLSICQWRPQALLQWVDANARPFSTVKPMYGVTASAG
XP_008056448.1/60-373 SIYMRLYGQAPPDSHTAEGDVLALLSICQWRPQALLQWVDAHARLFSTVEPMYGVTASAR
XP_044109569.1/58-370 SVYTRLYGQAPPDSHMAESDVLTLLSICQWRPQALLQWVDAHARPFSTVKPMYVVTASAR
XP_007472252.1/55-368 SIYMRLYGQAPPDSHTAEGDVLALLSICQWRPQALLRWVDAHARPFSTVKPMYMVTALTG
XP_020771641.1/41-355 SIYTRLYGQAPPDSHTAEGDVLALLSVCQWRPRALLRWVDAHAKPFSTIKPMYVVTTSTR
XP_043741794.1/48-362 SIYTRLYGQAPPDSHTAEGDVLALLSICQWRPRALLRWVDAHAKPFSTVKPMYVVTTSTG
XP_043298324.1/48-362 SIYTRLYGQAPPDSHTAEGDVLALLSICQWRPRALLRWVDAHAKPFSTVKPMYVVTTSTG
XP_004581799.1/2-312  NIYTRLYGQEPPDSHTAEGDVLALLSICQWRPQALLRWVDAHARPFSTVKPMYEATASLR
XP_040850346.1/2-311  NIYTRLYGQEPPDSHTAEGDVLALLSICQWRPQALLRWVDAHARPFSTVKPMYEATASR-
XP_024211227.1/1-314  SIYTRLYGQSPPDSHTAEGDVLALLSICQWRPQALLRWVDAHARPFGTIRPMYGVTASAR
XP_002813830.1/1-314  SIYTRLYGQSPPDSHTAEGDVLALLSICQWRPQALLRWVDAHARPFGTIRPMYGVTASAR
XP_012352527.1/1-314  SIYTRLYGQSPPDSHTAEGDVLALLSICQWRPQALLRWVDAHARPFGTIRPMYGVTASAR
XP_011794556.1/1-314  GIYTRLYGQSPPDSHTAEGDVLALLSICQWRPQALLRWVDAHARPFSTIRPMYGVTASAG
XP_032017557.1/1-314  SIYTRLYGQSPPDSHTAEGDVLALLSICQWRPQALLRWVDAHARPFGTIRPMYGVTASAR
XP_033062185.1/1-314  SIYTRLYGQSPPDSHTAEGDVLALLSICQWRPQALLRWVDAHARPFSTIRPMYGVTASAG
XP_013977676.1/26-339 SIYTRLYGQAPPDSHMAEGDVLALLSICQWRPQALLQWVDANARPFSTVKPMYGVTASAG
XP_010368722.1/1-314  SIYTRLYGQSPPDSHTAEGDVLALLSICQWRPQALLRWVDAHARPFSTIRPMYGVTASAG
XP_023087195.1/1-314  SIYTRLYGQSPPDSHTAEGDVLALLSICQWRPQALLRWVDAHARPFSTIRPMYGVTASAG
XP_011888942.1/1-314  SIYTRLYGQSPPDSHTAEGDVLALLSICQWRPQALLRWVDAHARPFSTIRPMYGVTASAG
XP_025233071.1/1-314  SIYTRLYGQSPPDSHTAEGDVLALLSICQWRPQALLRWVDAHARPFSTIRPMYGVTASAG
XP_005547076.2/1-314  SIYTRLYGQSPPDSHTAEGDVLALLSICQWRPQALLRWVDAHARPFSTIRPMYGVTASAG
XP_011737524.1/1-314  SIYTRLYGQSPPDSHTAEGDVLALLSICQWRPQALLRWVDAHARPFSTIRPMYGVTASAG
XP_007982312.1/1-314  SIYTRLYGQSPPDSHTAEGDVLALLSICQWRPQALLRWVDAHARPFSTIRPMYGVTASAG
XP_010335364.1/1-314  SIYTRLYGKPPPDSHTAEGDVLALLSICQWRPQALLRWVDAHAKPFSTIRPMYEVTASAR
XP_008979843.1/1-314  SIYTRLYGKSPPDSHTAEGDVLALLSICQWRPQALLRWVDAHARPFSTIRPMYGVTASAS
XP_012323071.1/1-314  SIYTRLYGKAPPDSHTAEGDVLALLSICQWRPQALLRWVDAHARPFSTIRPMYGVTASAR
XP_012626631.1/1-314  SIYTRLYGQAPPDSHTAEGDVLALLSICQWRSQALLQWVDAHARPFSTIKPMYGVTACAR
XP_012503813.1/1-314  SIYTRLYGQAPPDSHTAEGDVLALLSICQWRSQALLRWVDAHARPFSTIKPMYGVTACAR
XP_045386284.1/1-314  NIYTRLYGQAPPDSHTAEGDVLALLSICQWRSQALLQWVDAHARPFSTIKPMYGVTACAR
XP_003800608.1/1-314  SIYTRLYGQAPPDSHTAEGDVLALLSICQWKPQALLQWVDAHAKPFSTVKPMYGVTASTG
XP_046517666.1/1-314  SIYTRLYGKAPPDSHTAEGDVLALLSICQWRPRALLQWVDAHARPFSTIKPMYGVTASTG
XP_014682120.2/1-314  SIYTRLYGKAPPDSHTAEGDVLALLSICQWRPRALLQWVDAHARPFSTIKPMYGVTASTG
XP_005600757.1/1-314  SIYTRLYGKAPPDSHTAEGDVLALLSICQWRPRALLQWVDAHARPFSTVKPMYGVTASTG
XP_014647155.1/1-314  SIYTRLYGQAPPDSHTAEGDVLALLSICQWRPRALLQWVDAHARPFSTVKPMYGVTASTG
XP_007168869.1/1-314  SIYMRLYGQAPPDSHTAEGDVLALLSICQWRPQALLRWVDAHARPFSTVKPMYMVTASTG
XP_036723894.1/1-314  SIYMRLYGQAPPDSHTAEGDVLALLSICQWRPQALLRWVDAHARPFSTVKPMYVVTASTG
XP_004283946.1/1-314  SIYMRLYGQAPPDSHTAEGDVLALLSICQWRPRALLRWVDAHARPFSTVKPMYVVTASTG
XP_026954398.1/1-314  SIYMRLYGQAPPDSHTAEGDVLALLSICQWRPRALLRWVDAHARPFSTVKPMYVVTASTG
XP_004312851.1/1-314  SIYTRLYGQAPPDSHTAEGDVLALLSICQWRPRALLRWVDAHARPFSTVKPMYVVTASTG
XP_022428974.1/1-314  SIYMRLYGQAPPDSHTAEGDVLALLSICQWRPQALLRWVDAHARPFNTVKPMYVVTASTG
XP_024607157.1/1-314  SIYMRLYGQAPPDSHTAEGDVLALLSICQWRPQALLRWVDAHARPFNTVKPMYVVTASTG
XP_047629439.1/1-314  SIYTRLYGQAPPDSHTAEGDVLALLSICQWRPRALLRWVDVHARPFSTVKPMYVVTASTG
XP_020926287.1/1-314  SIYTRLYGQAPPDSHTAEGDVLALLSICQWRPRALLRWVDVHARPFSTVKPMYVVTASTG
NP_776900.2/1-315     SVYTRLYGQAPPDSHTAEGDVLALLSVCQWRPRALLRWVDAHAKPFSTVKPMYVITTSTG
XP_010850211.1/1-315  SVYTRLYGQAPPDSHTAEGDVLALLSVCQWRPRALLRWVDAHAKPFSTVKPMYVITTSTG
XP_005909403.1/1-315  SVYTRLYGQAPPDSHTAEGDVLALLSVCQWRPRALLRWVDAHAKPFSTVKPMYVITTSTG
XP_019840380.1/1-315  SVYTRLYGQAPPDSHTAEGDVLALLSVCQWRPRALLRWVDAHAKPFSTVKPMYVITTSTG
XP_006065231.2/1-315  SVYTRLYGQAPPDSHTAEGDVLALLSVCQWRPRALLRWVDAHAKPFSTVKPMYVVTTSTG
XP_017922514.1/1-315  SVYTRLYGQAPPDSHTAEGDVLALLSVCQWRPRALLRWVDAHAKPFSTVKPMYVVTTSTG
XP_010977039.1/1-314  SIYTRLYGQAPPDSHTAEGDVLALLSICQWRPRALLRWVDAHARPFSSVKPMYVVTASTE
XP_040102938.1/1-315  SVYTRLYGQAPPDSHTAEGDVLALLSVCQWRPQALLRWVDAHAKPFSTVKPMYVVTASTG
XP_004023447.4/1-315  SIYTRLYGQAPPDSHTAEGDVLALLSICQWRPRALLRWVDAHAKPFSTVKPMYVVTASTG
XP_006220391.2/1-314  SIYTRLYGQAPPDSHTAEGDVLALLSICQWRPRALLRWVDAHARPFSTVKPMYVVTASTE
XP_006174247.2/1-314  SIYTRLYGQAPPDSHTAEGDVLALLSICQWRPRALLRWVDAHARPFSSVKPMYVVTASTE
XP_011373670.1/1-314  SIYTRLYGQAPPDSHTAEGDVLALLSICQWRPRALLHWVDAHARPFSTVKPMYGVTASTG
XP_039693602.1/1-314  SIYTRLYGQAPPDSHTAEGDVLALLSICQWRPRALLHWVDAHARPFSTVKPMYGVTASTG
XP_006909117.1/1-314  SIYTRLYGQAPPDSHTAEGDVLALLSICQWRPRALLHWVDAHARPFSTVKPMYGVTASTG
XP_036905712.1/1-314  SIYTRLYGQAPPDSHTAEGDVLALLGICQWRPRALLQWVDAHARPFSTVKPMYGVTASTG
XP_036984293.1/1-314  SIYTRLYGQAPPDSHTAEGDVLALLSICQWRPRALLQWVDAHARPFSAVKPMYGVTASTG
XP_024421554.1/1-314  SIYTRLYGQAPPDSHTAEGDVLALLSICQWRPRALLQWVDAHARPFSTVKPMYGVTASTG
XP_028374337.1/1-314  SIYARLYGQAPPDSHTAEGDVLALLSICQWRPRALLQWVDTHARPFSAVKPMYGVTASPE
XP_036122390.1/1-311  SIYTRLYGQAPPDSHTAEGDVLALLSICQWRPRALLQWVDAHARPFSTVKPMYRVTAST-
XP_016058302.1/1-313  SIYTRLYGQAPPDSHRAEGDVLALLSICQWRPKALLQWVDAHARPFGTIKPMYRATAPTG
XP_036733988.1/1-308  GVYVRLYGQAPPDSHTAEGDVLALLSICQWRPQALLQWVDAHARPFSSIKPMYGVKPAAL
XP_036189557.1/1-309  SIYTRLYGQAPPDSHTAEGDVLALLSICQWRPRALLQWVDAHARPFSAVEPMYGATAATG
XP_006770637.1/1-278  SIYTRLYGQAPPDSHTAEGDVLALLSICQWRPRALLQWVDAHARPFSAVEPMYGATATTG
XP_008155941.1/1-309  GIYTRLYGQAPPDSHTAEGDVLALLSICQWRPQALLQWVDAHARPFGAVEPMYGVTASTG
XP_036288246.1/1-302  NVYARLYGQAPPDSHTAEGDVLALLGVCQWRPRALLRWVDAHARPFSAVEPMYGATAPP-
XP_019579503.1/1-313  SIYTRLYGQVPLDSHTAEGDVLALLSICQWRPRALLQWVDAHARPFSTVKPMYGVTAFIG
XP_032988942.1/1-314  SIYTRLYGQVPLDSHTAEGDVLALLSICQWRPRALLQWVDAHARPFSTVKPMYGVTAFTG
XP_027980064.1/1-314  SIYTRLYGQAPPDSHMAESDVLTLLSICQWRPRALLQWVDAHARPFSTVKPMYGVTASAG
XP_027439307.1/1-314  SIYTRLYGQAPLDSHMAESDVLTLLSICQWRPRALLQWVDAHARPFSTVKPMYGVTASAG
XP_025740584.1/1-314  SIYTRLYGQAPPDSHMAESDVLTLLSICQWRPRALLQWVDAHARPFSTVKPMYGVTASAG
XP_004399250.1/1-314  SIYTRLYGQAPPDSHMAESDVLALLSICQWRPQALLQWVDAHARPFSTVKPMYGVTASAG
XP_035935296.1/1-314  SIYTRLYGQAPPDSHMAESDVLTLLSICQWRPQALLQWVDAHARPFSTVKPMYGVTASAG
XP_034854059.1/1-314  SIYTRLYGQAPPDSHMAESDVLALLSICQWRPRALLQWVDAHARPFSTVKPMYGVTASAG
XP_021542719.1/1-314  SIYTRLYGQAPPDSHMAESDVLALLSICQWRPRALLQWVDAHARPFSTVKPMYGVTASAG
XP_006750724.1/1-314  SIYTRLYGQAPPDSHMAESDVLALLSICQWRPRALLQWVDAHARPFSTVKPMYGVTASAG
XP_032268563.1/1-314  SIYTRLYGQAPPDSHMAESDVLALLSICQWRPRALLQWVDAHARPFSTVKPMYGVTASAG
XP_032174682.1/1-313  SVYTRLYGQAPPDSHMAESDVLALLSICQWRPRALLQWVDAHARPFSTVKPMYVVTASAG
XP_004760784.1/1-313  SVYTRLYGQAPPDSHMAESDVLALLSICQWRPRALLQWVDAHARPFSTVKPMYVVTASAG
XP_022354199.1/1-313  SVYTRLYGQAPPDSHMAESDVLALLSICQWRPRALLQWVDAHARPFSTVKPMYVVTASAG
XP_047550817.1/1-313  SVYTRLYGQAPPDSHMAESDVLTLLSICQWRPRALLQWVDAHARPFSTVKPMYAVTASAG
XP_032723850.1/1-313  SVYTRLYGQAPPDSHMAESDVLALLSICQWRPRALLQWVDAHARPFSTVKPMYVVTASAG
XP_045846024.1/1-313  SVYTRLYGQAPPDSHMAESDVLTLLSICQWRPRALLQWVDAHARPFSTVKPMYGVTASAG
XP_008702046.1/1-314  SIYTRLYGQAPPDSHMAESDVLALLSICQWRPRALLQWVDAHARPFGTVKPMYGVTASAG
XP_002926073.2/1-314  SIYTRLYGQAPPDSHMAESDVLALLSICQWRPRALLQWVDAHARPFGTVKPMYGVTASAG
XP_042834790.1/1-314  SIYTRLYGQAPPDSHMAEGDVLALLSICQWRPQALLRWVDAHARPFSTVKPMYGVVASAG
XP_042785173.1/1-314  SIYTRLYGQAPPDSHMAEGDVLALLSICQWRPQALLRWVDAHARPFSTVKPMYGVVASAG
XP_019272252.1/1-314  SIYTRLYGQAPPDSHMAEGDVLALLSICQWRPQALLRWVDAHARPFSTVKPMYGVVASAG
XP_006928782.1/1-314  SIYTRLYGQAPPDSHMAEGDVLALLSICQWRPQALLRWVDAHARPFSTVKPMYGVVASAG
XP_025772236.1/1-314  SIYTRLYGQAPPDSHMAEGDVLALLSICQWRPQALLRWVDAHARPFSTVKPMYGVVASAG
XP_030162536.1/1-314  SIYTRLYGQAPPDSHMAEGDVLALLSICQWRPQALLRWVDAHARPFSTVKPMYGVVASAG
XP_047696628.1/1-314  SIYTRLYGQAPPDSHMAEGDVLALLSICQWRPQALLRWVDAHARPFSTVKPMYGVVASAG
XP_045348781.1/1-314  SIYTRLYGQAPPDSHMAEGDVLALLSICQWRPQALLRWVDAHARPFSTVKPMYGVVASAG
XP_029775003.1/1-314  SIYTRLYGQAPADSHMAEGDVLTLLSICQWRPQALLRWLDAHARPFSTVKPMYGVIASAG
XP_039084097.1/1-314  SIYTRLYGQAPADSHMAEGDVLTLLSICQWRPQALLQWLDAHARPFSTVKPMYRVIASAG
XP_037706180.1/1-314  SIYTRLFGQTPPDSHTAEGDVLALLSICQWRPQALLRWVDAHARPFSTIKPMYTVTASTR
XP_004452010.1/1-314  SIYTRLYGQAPPDSHTAEGDVLALLSICQWRPRALLQWMDAHARPFSTIKPMYVVKASVG
XP_006873698.1/1-308  SIYTRLYGQSPPDSHTAEGDVLALVGICQWRPQALLQWVDAHARPFSTVKPMYRLKGTSG
XP_007953481.1/1-314  SIYTRLYGQSPPDSHTAEGDVLALVSICQWRPQALLQWVDTHARPFSTVKPMYSVEVSTG
XP_004704037.1/1-311  SIYTRLYGQTPPDSHTAEGDVLALVSICQWRPQALLHWVDAHARPFSTIKPMYRVEAATV
XP_010588136.1/1-314  SIYTRLFGQTPPDSHTAEGDVLALVSICQWRPQALLQWVDAHARPFSTVVPMYRVDASTG
XP_004368549.1/1-314  SIYTRLYGQAPPDSHTAEGDVLALVSICQWRPQALLQWVDVHARPFSTVTPMYRVEASTR
XP_006893085.1/1-314  NIYTRLYRQTPPDSHTAEGDVLALVSICQWKPQALLQWVDSHARPFGTVKPMYKAEAPTG
XP_004676264.1/1-314  SIYTRLYGQAPPDSHTAEGDVLALLSICQWRPQALLKWVDAHAKPFSTVQPMYGVLASAK
XP_037384456.1/1-313  SIYTRLYGQAPPDSHTAEGDVLALLSICQWRPQALLKWVDAHAKPFSTVQPMYGVLASAK
XP_004615332.1/1-315  SIYTRLYGQEAPDSHTAEGDVLALLSICQWRPQALLRWVDAHAKPFSTIKPMYEVVPASA
XP_017524818.1/1-308  RVYARLYGQAPPDSHTAEGDVLALLSICQWRPQALLQWVDAHAKPFSSIKPMYGVKPAAL
XP_007533646.1/1-308  SIYTRLYGQAPPDSHTAEGDVLALLSICQWRPQALLRWVDAHAKPFSSIRPMYEGPASAE
XP_006171066.1/1-313  SVYTRLYGQAPPDSHTAEGDVLALLSVCQWKPQALLQWLDAHARPFSTVKPMYEVAASTQ
XP_008563951.1/1-314  SIYTRLYGQAPPDSHTAEGDVLALLSICQWRPQALLRWVDTHARPFSTIKPMYGITASAG

XP_012885722.1/1-303  --QLSQSARS-ATEPLAKTGNSSPSR---NK--RPKV-LPPI-KVSGDTLEEGLLVPLGL
XP_042522029.1/1-303  --QLSQSARS-ATEPLAKTGNISPSR---NK--RPKV-LPPI-KVSGDTLEEGLLVPLGL
XP_048190559.1/1-317  T-PLSQSAKP-AIVPRGTTANPSPSR---HR--RSKVTVPPLIKVSGDSMEEGLLVRLGL
XP_005326927.1/1-314  T-NPKRSAVT-ATTPLATTKNASPSI-GESR--RPK-AITST-VVPGIPPREGLLAPLGL
XP_027789484.1/1-314  T-NPKRSAVT-ATTPLATTKNASPSI-GESR--RPK-AVTST-IAPGIPPREGLLAPLGL
XP_015342756.1/1-314  T-NPKRSAVT-ATTPLATTKNASPSI-GVSR--RPK-AVTST-IVPGIPPREGLLAPLGL
XP_046287496.1/1-314  T-NPKRSAVT-ATTPLATTKNASPSI-GESR--RPK-AVTST-TVPGIPPREGLLAPLGL
XP_026239674.1/1-314  T-NPKRSAVT-ATTPLATTKNASPRI-GESR--KPK-AVTST-IVPGNPPREGLLAPLGL
XP_047421155.1/1-314  T-NPKPSAVT-ATAPXATTRNASPSI-GGSR--RPK-AVIST-KVPGVPPREGLLAPLGV
XP_008851470.1/1-312  V-NPKPSAAM-TTAPLATA-N-SPSL-SRSR--QPK-ALPPM-KIPEAPPHEGLLAPLSL
XP_038178559.1/1-313  PTNPRPYAAT-ATTSLATT-NTSPSH-GRSR--QRK-SLPPA-KVPEAPSQE-LLAPLGL
XP_041532851.1/1-313  TTNPRPYAAT-ATTSLATT-NTSPSH-GRSR--QRK-SLPPA-KVPEAPSQE-LLAPLGL
XP_005348018.1/1-313  TTNPRPYAAT-ATTSLATT-NTSLSH-GRSR--QCK-SPPPA-KVPEAPSQE-LLAPLGL
XP_048278978.1/1-313  TTNPRPYAAM-ATTSLATT-NTSPSH-GRSR--QPK-SLPPA-KVSEAPSQE-LLAPLGL
XP_028742756.1/1-313  PTSPRPHAAT-AATSLATT-NTSPSH-GRSR--RPK-KLPPA-KATEAPSQE-LLAPLSL
XP_006978349.2/1-313  PTSPRPYAAT-AATSSATT-NTSPSH-GRSR--RPK-KLPPA-KAAEAPSQE-LLAPLSL
XP_036050119.1/1-313  TTSPRPHAVT-ATTSLATT-NKSSSH-SRSR--RPK-NLPPA-KAAEAPSQE-LLAPLSL
NP_001020160.1/1-316  TASPRLCAAT-TSSPLATA-NLSPSN-GRSRGKRPT-SPPPE-NVPEAPSREGLLAPLGL
XP_032766590.1/1-316  TASPRPCAAT-TSSPLATA-NVSPSN-GRSRGKRPT-SPPPE-NVPEAPSREGLLAPLGL
XP_028612526.1/1-314  TTNLRPHAAT-TTTPLATA-NVSLSN-GRSR--QPE-NPPPE-EVPEPPSQEGLLAPLGL
XP_021063240.1/1-316  TTNLRPRAAT-STTPLATA-NGSPSS-GRSRNRRPK-SPPPE-KVAEAPSSEGLLAPLSL
NP_001012236.1/1-314  TTNLRPHAAT-ATTPLATA-NGSPSN-GRSR--RPK-SPPPE-KVPEAPSQEGLLAPLSL
XP_004662083.1/1-314  T-NTRPSATI-ATAPVATSRNACPNL-GSNR--RPK-AFPPV-KIPEAPSSEGLLAPLGF
XP_004833998.1/1-313  T-NPRPSAIP-AMATLATARNSSPSL-KRNR--RAK-ALPPR--VPGTSSQEGLLAPLGL
XP_004642200.1/1-313  T-NLRPPAIQ-TIATLAPTRNTSPSL-ERKR---PK-SLPST-KVPGTPSLEGLVAPLGL
XP_005006676.1/1-314  T-NPRPSATP-ASATLATARNTSPSL-ERNR--KLM-ALLPT-EVAGTPSWEGLLAPLGL
XP_016005330.1/1-314  T-NSGPSAAT-ATALPARARDTSLDL-GRSK--RPKV-LPPA-KGPEASLPEGLLAPLGL
XP_020033284.1/1-307  T-NPRPAIAA-TIPLATARSTTPS-L-RPQ---RPK-TLPPT-KVSEVPSQEGLLAPLGL
XP_002713390.2/1-314  T-SPRSSALV-TTPPVGTAKNASPSR-GKGR--RPK-TLPTT-KGPGAPPRGELLAPLGL
NP_338599.1/1-314     T-KPRPSAVT-TTAHLATTRNTSPSL-GESR--GTK-DLPPV-KDPGALSREGLLAPLGL
XP_030865682.1/56-369 T-KPRPSAVT-VTAHLATTRNTSPSL-GESR--GPK-DLPPV-KDPGALPREGLLAPLGL
XP_019489946.1/28-341 T-NSRPPAAT-ASALLATGRDTSPNL-GGSR--RPK-VLPPV-KGPEASPREGLLAPLGV
XP_003504288.2/31-343 T-TKPRPYAA-TTTTSLTTTNTSPSH-GRSR--QPK-NLPPA-KVPETP-SEELLAPLSL
XP_041617760.1/26-339 T-NPTPSATT-ATIPLARARDTSANI-GRGR--KPK-TLPPV-EGPEASPREGLLAPLGL
XP_021519040.1/31-344 M-TNLRPYPA-TATTSLATANVSPSH-GRSR--RPR-ESPPA-KVPEVPSQEGLLAPLGL
XP_005075027.2/49-361 R-TKPRPYAA-TATTSLTTTNTSPSH-GRSR--QPK-NLPPA-KAPESPSQE-LLAPLSL
XP_034380941.1/31-345 T-TNLRPHVA-TTTTPLATANVSLGN-GRSRSRQPR--NPPE-EVPEAPYQEGLLAPLGL
XP_021028672.1/31-339 T-TNLRPHAA-TATTPLATTNGSPSN-GRSG--RPK-SPPPE-KVP-----EGLLAPLSL
XP_031201661.1/31-343 T-TNLRPCAA-TATTPLATANVSPNN-SRSR--RPR-SPPPG-KVPEAPSQEGLLAPLGL
XP_005410208.2/46-359 T-HPRPAAVP-ATATLGPARNTSASL-ENNR--RPK-ALPPA-EVPGTPPREGLLAPLGM
XP_011836379.1/75-388 T-KPRPSAVT-APAHLATTRNTSPSL-GERR--RPK-DLPPM-KDPGALPREGLLAPLGL
XP_002802855.1/75-388 T-KPRPSAVT-APAHLATTRNTSPSL-GERR--RPK-DLPPM-KDPGALPREGLLAPLGL
XP_021790135.2/75-388 T-KPRPSAVT-APAHLATTRNTSPSL-GERR--RPK-DLPPM-KDPGALPRERLLAPLGL
XP_010613946.1/61-374 T-NPRPSVIP-AKATVATARNSSPNL-KRNG--RPK-ASPPT-KVPGTPSREGLLAPLGL
XP_008969971.1/30-343 T-KPRPSAVT-TTAHLATTRNTSPSL-GDSR--GPK-DLPPV-KDPGALPGEGLLAPLGL
XP_032145606.1/61-374 T-KPRPSAIT-ATLHLATTSNASPSL-EGSR--RPK-DLPSV-KDSEAPPREGLLVPLGL
XP_017370496.2/61-374 T-KPRPSAVT-ATLHLATTSNASPSL-EGSR--RPK-DLPSV-KDSEAPPREGLLVPLGL
XP_025844597.1/60-373 T-NPTPSATT-ATIPLARARDTSANI-GRGR--KPK-TLPPV-EGPEASPREGLLAPLGL
XP_008056448.1/60-373 T-NRRPSAVT-AMALPTKARNTSSSL-GESR--RSK-ALPPR-EGSGALPKERLLAPLGL
XP_044109569.1/58-370 T-NPRPSAST-ATKALARATDTGANL-GKGR--KPK-AVPPV-EGPGASPKEGLLAPLGL
XP_007472252.1/55-368 T-SPRLSAAT-ATVPLARARGTSPNR-GGNR--NPK-PLSPV-KSPGAPPREGLLAPLGL
XP_020771641.1/41-355 T-DPRPSAVT-ATVPLARASDTGPNL-RGDR--SPRPTSSPV-KRPGAPPGEGLLAPLGL
XP_043741794.1/48-362 T-DPRPSAVT-ATVPLARASDTGPNL-RGDR--SPKPTPSPV-KRPGAPPGEGLLAPLGL
XP_043298324.1/48-362 T-DPRPSAVT-ATVPLARASDTGPNL-RGDR--SPKPTPSPV-KHPGAPPGEGLLAPLGL
XP_004581799.1/2-312  T-SPQPSAGA-TMTRLRAAKNTSASP-SRSK--RST-ALPTP-KDPGDLPKGELLASLGL
XP_040850346.1/2-311  T-SPRPSART-TMTRLHAAKNTSASP-SRSK--KST-ALPTP-KDPGDLPRGELLASLGL
XP_024211227.1/1-314  T-KPRPSAVT-TTAHLATTRNTSSSL-GDSR--GPK-DLPPV-KDPGALPGEGLLAPLGL
XP_002813830.1/1-314  T-KPRPSAVT-TTAHLATTRNTSPSL-GESR--RPK-DLPPV-KDLGALPREGLLAPLGL
XP_012352527.1/1-314  T-KPRPAAVT-TTAHLATTRNTSPSL-GESR--KPK-DLPPM-KDPGALPREGLLAPLGV
XP_011794556.1/1-314  T-KPRPSAVT-ATAHLATTRNTSPSL-GERR--RPK-DLPPV-KDPGALPREGLLAPLGL
XP_032017557.1/1-314  T-KPRPAAVT-TTAHLATTRNTSPSL-GESR--KPK-DLPPM-KDPGALPREGLLAPLGL
XP_033062185.1/1-314  T-KPRPSAVT-ATAHLATTRNTSPSL-GERR--RPK-DLPPV-KDPGALPREGILAPLGL
XP_013977676.1/26-339 T-NPTPSATT-ATIPLARARDTSPNI-GRGR--KPK-TLPPM-EGPEASPREGLLAPLGL
XP_010368722.1/1-314  T-KPRPSAVT-ATAHLATTRNTSPSL-GERR--RPK-DLPPV-KDPGALPREGLLAPLGL
XP_023087195.1/1-314  T-KPRPSAVT-ATAHLATTRNTSPSL-GERR--RPK-DLPPG-KDPGALPREGLLAPLGL
XP_011888942.1/1-314  T-KPRPSAVT-APAHLATTRNTSPSL-GERR--RPK-DLPPM-KDPGALPREGLLAPLGL
XP_025233071.1/1-314  T-KPRPSAVT-APAHLATTRNTSPSL-GERR--RPK-DLPPM-KDPGALPREGLLAPLGL
XP_005547076.2/1-314  T-KPRPSAVT-APAHLATTGNTSPSL-GERR--RPK-DLPPM-KDPGALPREGLLAPLGL
XP_011737524.1/1-314  T-KPRPSAVT-APAHLATTRNTSPSL-GDRR--RPK-DIPPM-KDPGALPREGLLAPLGL
XP_007982312.1/1-314  T-KPRPSAVI-APAHLATTRNTSPSL-GERR--RPK-DLPPM-KDPGALPREGLLAPLGL
XP_010335364.1/1-314  T-KPRPSAVT-ATLHLATTSNASPSL-EGSR--RPK-DLPPV-KDSEAPPREGLLVPLGL
XP_008979843.1/1-314  T-KPRPSAVT-ATLHLATTSNASPSL-GGSR--RPK-DLPPV-EDSEVPRREGLLAPLGL
XP_012323071.1/1-314  T-KPRPSAVT-ATVHLATTSNVSPSL-EGSR--RPK-DLPPV-KDSEAPRREGLLAPLGL
XP_012626631.1/1-314  T-NPRSSAVT-ATAHLATDRNTSPSL-GGSR--RPE-ALSPM-KGPRSPPKEGLLAPLGL
XP_012503813.1/1-314  T-NPRSSAVT-ATAPLATDRNKSLSL-GGSR--RPK-ALSLM-KGSGAPPKEGLLAPLGL
XP_045386284.1/1-314  T-NSRSSAVT-ATAAPATDRNTSPSL-GGSR--RPK-ALSPM-KDSGAPPKEGLLAPLGL
XP_003800608.1/1-314  T-NPRSSAVA-VAAPLATVRNTNLCT-GESR--RPK-VLSPV-EGPEAPPKEGLLAPLGL
XP_046517666.1/1-314  T-NPRPSAAT-ATVPLARARDTSPNL-DGGR--RPK-ALPPM-KGLGAPPGEGLLAPLGL
XP_014682120.2/1-314  T-NPRPSAAT-ATVPLARARDTSPNL-DGGR--RPK-ALPPM-RGLGAPPGEGLLAPLGL
XP_005600757.1/1-314  T-NLRPSAAT-ATVPLARARDTSPNL-DGGR--RPK-ALPPM-KGLGAPPGEGLLAPLGL
XP_014647155.1/1-314  A-NPRPSAAI-ATVPLARAKDTSPNL-DVGR--RPK-ALPPM-QSPGAPPREGLLAPLGL
XP_007168869.1/1-314  T-SPRPSAAT-ATVPLASARDTSPNR-GGNR--NPK-PLSPV-KSPGAPPREGLLAPLGL
XP_036723894.1/1-314  T-SPRPSAAM-ATVPLASARDTSPNR-GGNR--NPK-PLSPV-KSPGAPPREGLLAPLGL
XP_004283946.1/1-314  T-SPRPSAAT-ATVPLARARGTSPNR-GGNR--NPK-PLSPV-KSPGAPPREGLLAPLGL
XP_026954398.1/1-314  T-SPRPSAAT-ATVPLARARGTSPNG-GGNR--NPK-PLSPV-KSPGAPPREGLLAPLGL
XP_004312851.1/1-314  T-SPRPSAAT-ATVPLARARGTSPNR-GGNR--NPK-PLSPV-KSPGAPPREGLLAPLGL
XP_022428974.1/1-314  T-SPRPSAAT-ATVPLARARGTSPNR-GGNR--NPK-PLSPV-KSPGAPPREGLLAPLGL
XP_024607157.1/1-314  T-SPRPSAAT-ATVPLARARGTSPNR-GGNR--NPK-PLSPV-KSPGAPPREGLLAPLGL
XP_047629439.1/1-314  T-NPRPSAAK-ATVLLAKARNTSPNL-GGDR--GPK-PLSPM-KSPGTPPREGLLAPLGL
XP_020926287.1/1-314  T-NPRPSAAK-ATVLLAKARNTSPNL-GGDR--SPK-PLSPM-KSPGTPPREGLLAPLGL
NP_776900.2/1-315     T-NPRPSAVT-ATVPLARASDTGPNL-RGDR--SPKPAPSPK-MCPGAPPGEGLLAPLGL
XP_010850211.1/1-315  T-NPRPSAVT-ATVPLARASDTGPNL-RGDR--SPKPAPSPK-MCPGAPPGEGLLAPLGL
XP_005909403.1/1-315  T-NPRPSAVT-ATVPLARASDTGPNL-RGDR--SPKPAPSPK-MCPGAPPGEGLLAPLGL
XP_019840380.1/1-315  T-NPRPSAVT-ATVPLARASDTGPNL-RGDR--SPKPAPSPK-MCPGAPPGEGLLAPLGL
XP_006065231.2/1-315  T-NPRPSALT-ATVPLARASDTGPNL-RSDR--SPKPAPSAV-MHPGAPPGEGLLAPLGL
XP_017922514.1/1-315  T-NPRPSAVT-ATVPLARASDTSSKL-CGDR--SPKPAPPPV-KRPGAPPGEGLLAPLGL
XP_010977039.1/1-314  T-NSRPSSAT-ATVPLARARNTRRNL-GGDR--SPKP-LPPV-KGPGAPSREGLLAPLGL
XP_040102938.1/1-315  T-NPRPSALK-ATVPLGRASDTGPKL-RGDR--SPKPAPPPV-KRSGAPPGQGLLAPLGL
XP_004023447.4/1-315  T-NPRPSAVT-ATVPLARANDTGPKL-RGDR--SPKPAPPPV-KCPGAPPGEGLLAPLGL
XP_006220391.2/1-314  T-NSRPSSAT-ATVPLARVRNTRRNL-GGDR--SPKP-LPPV-KGPGAPSREGLLAPLGL
XP_006174247.2/1-314  T-NSRPSSAT-VTVPLARARNTRRNL-GGDR--SPKP-LPPV-KGPGAPSREGLLAPLGL
XP_011373670.1/1-314  T-NSGPSAAT-ATALLARARDTGPNP-GRSK--RPKV-LPPT-KGPAASLPERLLAPLGL
XP_039693602.1/1-314  T-NSGPSAAT-ATALLARARDTGPNP-GRSK--RPKV-LPPT-KGPAASLPERLLAPLGL
XP_006909117.1/1-314  T-NSGPSAAT-DTALLARARDTGPNP-GRSK--RPKV-LPPT-KGPAASLQERLLAPLGL
XP_036905712.1/1-314  A-NSRSSAAT-ATACLARARDTSPKL-GRSR--RSKV-LSPM-KDPESLPTEGLLAPLGL
XP_036984293.1/1-314  T-NSGSSAAT-ATACLARARDTSPKL-GRSR--RSKV-LSPI-KDPESLRTEGLLAPLGL
XP_024421554.1/1-314  T-NSRSSAAT-ATARPARARDTSPKL-GRSR--RSKV-LSPT-KGPESSPAEGLLAPLGL
XP_028374337.1/1-314  T-NSRSSAAT-ATARLARARDTSPKL-GRSR--GSKD-LSPV-KDPESSPSEGLLAPLGL
XP_036122390.1/1-311  --RTSSSSSA-TTLLASTR-DTSPNL-GRSR--KPKF-LPPM-KDPGSSPREGLLAPLSL
XP_016058302.1/1-313  I-NTSSSATA-TTLLARGR-DTSSNL-GGSR--RPKV-LPPM-KGPGSSPREGLLAPLSL
XP_036733988.1/1-308  T-GTNPCPS----APLARAT--QPNA-GGG---QPQA-LPPA-KGPGAPCMEGLLAPLGL
XP_036189557.1/1-309  A-NSRSPAAT-ASALLGRAR----HA-RRSL--GASV-PPPG-QGPASSPREGLLAPLSL
XP_006770637.1/1-278  A-NSRSPAAT-ASALLGRAR----HA-RRSL--GASV-LPPG-KGPASSPREGLLAPLSL
XP_008155941.1/1-309  A-GSRAPAAT-APALLGRAR----HA-GPSL--GASI-LPPG-KGPGASPSEGLLAPLSV
XP_036288246.1/1-302  -----APAAA-ASALLGRAR----HA-GPGL--GASI-LPPG-KGPGASPREGLLAPLSL
XP_019579503.1/1-313  T-NSRPPAAT-ATTLLARGGGSSPNL-GGSR--RPKV-LPPA-KGPEASPREGLLAPLGL
XP_032988942.1/1-314  T-HSRPPAAT-ATTLLARGGDSIPNL-GGSR--RPKV-LPTA-KGPEAAPREGLLAPLGL
XP_027980064.1/1-314  T-NPRPSATT-ATKALARARDTSPNL-GRGR--KPKA-VPPM-EGPGASPKAGLLAPLGL
XP_027439307.1/1-314  T-NPRPSATT-ATKALARARDTSPNL-GRGR--KPKA-VPPM-EGPGASPKAGLLAPLGL
XP_025740584.1/1-314  T-NPRPSATT-ATKALARARDTSPNL-GRGR--KPKA-VPPM-EGPGASPKAGLLAPLGL
XP_004399250.1/1-314  T-NPRPSATT-ATKALTRARDTSPNL-GRGR--KPKA-VPPM-EGPGASPKAGLLAPLGL
XP_035935296.1/1-314  T-KPRPSATT-ATKALARARDTSPNL-GRGR--KPKA-VPPM-EGPGASPKAGLLAPLGL
XP_034854059.1/1-314  T-NPRPSATT-APKALARAGDTSPNL-GRGR--KPKA-VPPM-EGPGASPKAGLLAPLGL
XP_021542719.1/1-314  T-NPRPSATT-ATKALARARDTSPNL-GRGR--KPKA-VSPM-EGPGASPKAGLLAPLGL
XP_006750724.1/1-314  T-NPRPSATT-ATKALARARDTSPNL-GRGR--KPKA-APPM-EGPGASPKAGLLAPLGL
XP_032268563.1/1-314  T-KPRPSATT-ATKALARARDTSPNL-GRGR--KPKA-VPPM-AGPGASPKAGLLAPLGL
XP_032174682.1/1-313  T-NPRPSAST-ATKALARATDTSANL-GKGR--KPKA-VPPV-EGPGASPKEGLLAPLGL
XP_004760784.1/1-313  T-NPRPSAST-ATKALARATDTSANL-GKGR--KLKA-VPPV-EGPGASPKEGLLAPLGL
XP_022354199.1/1-313  T-NPRPSATT-ATKALARATDTSANL-GRGR--KPKA-VPPV-EGPGASPKEGLLAPLGL
XP_047550817.1/1-313  T-NPRPSATT-ATKALARATDTSANL-GRGR--KPKA-VPPV-EGPGASPKEGLLAPLGL
XP_032723850.1/1-313  T-NPRPSATT-ATKALARATDTSANL-GRGR--KPKA-IPPV-EGPGASPKEGLLAPLGL
XP_045846024.1/1-313  T-NPRPSATT-ATKALARARDTSANL-GRGR--KPKA-VPSV-EGPGASPKEGLLAPLGL
XP_008702046.1/1-314  T-NPRPSATM-ATKALARARDTSPSL-GRGR--KPKA-LPPM-EGPRASPKEGLLAPLGL
XP_002926073.2/1-314  T-NPRPSATM-ATKAPARARDTSPSL-GRGR--KPKA-LPPM-EGPRASPKEGLLAPLGL
XP_042834790.1/1-314  T-KPGPSATA-ATVSLTRAEDTSPKV-GRGR--KPKA-LLPM-EGPGASPREGLLAPLGM
XP_042785173.1/1-314  T-KPGSSATA-ATVSLTRAEDTSPKL-GRGR--KPKA-LLPM-EGPGASPREGLLAPLGM
XP_019272252.1/1-314  T-KPGPSATA-ATVSLTRAKDTSPKL-GRGR--KPKA-LLPM-EGPGASPREGLLAPLGM
XP_006928782.1/1-314  T-KPGPSATA-ATVSLTRARDTSPKL-GRGR--KPKA-LLPM-EGPGASPREGLLAPLGM
XP_025772236.1/1-314  T-KPGPSATA-ATVSLTRARDTSPKL-GRGR--KPKA-LLPM-EGPGASPREGLLAPLGM
XP_030162536.1/1-314  T-KPGPSATA-ATVSLTRARDTSPKL-GRGR--KPKA-LLPM-EGPGASPREGLLAPLGM
XP_047696628.1/1-314  T-KPGPSATA-ATVSLTRARDTSPKL-GRGR--KPKA-LLPM-EGPGASPREGLLAPLGM
XP_045348781.1/1-314  T-KPGPSATA-ATVSLTRAGDTSPKL-GRGR--KPKA-LLPM-EGPGASPREGLLAPLGM
XP_029775003.1/1-314  T-KPGPSATT-ATVSLAQARDTSPNL-GRGR--KPKA-LLPT-EGPGASPREGLLAPLGM
XP_039084097.1/1-314  T-KPGPSATT-ATVSLAGARDTSPNL-GRGR--KPKA-LLPM-KAPGASPREGLLAPLGM
XP_037706180.1/1-314  T-NPRSSAAT-ATAPLAAATDTTPNP-RVGR--RPQA-LPPV-KGPGAPPKEGLLAPLGL
XP_004452010.1/1-314  T-NPRSSAAT-APAALAPARDTSPNV-GVGR--RPKA-APPV-KDPRAPPREGLLAPLGL
XP_006873698.1/1-308  T-NPGPAAAI-ATEPLGTARNTSPNL-GGQR--RPTG-HLPI-ESPGTPTREGLL--LGL
XP_007953481.1/1-314  T-NPGPLAAT-ATVPQGTAGKTSPNL-EGGR--RLKG-PLPM-ESPGASPREGLLAPLGL
XP_004704037.1/1-311  T-NPGPSGAT-ATASLVTARNLSPSS-RGGR--KPKG-PLPT-ESSGILPREGLLAPLGL
XP_010588136.1/1-314  T-DPRPSAAT-ATVTLVTTRDTSPNL-GGDR--SPKS-LLHL-EGPGILPKEGLLAPLGL
XP_004368549.1/1-314  T-NPGPSAPT-ATAALVTARDTSPNL-VGGR--RPKS-PLCM-EGPGAPSREGLLAPLGL
XP_006893085.1/1-314  P-SPRSSAAT-ATAPLVTARDTCPNL-GSRK--GPQS-PFPM-KSHGASSTEGLLAPLGL
XP_004676264.1/1-314  T-NARPYAAI-TSAALTRARDSSPSLDGGGR--RPRA-LLPK-AGPGPLPREGLLAPLGL
XP_037384456.1/1-313  T-IPRQYAAV-TSAPLTTARDSSPSS-GNSR--RPNA-FPPK-EGPGPPPRESLLAPLSL
XP_004615332.1/1-315  D-SNPRPYSTIVPASLNRVRNPNPNV-GRGR--RANA-LPPV-HGPGASPKEGLLAPLGL
XP_017524818.1/1-308  T-GTKPCPS----APLARV--TQPNA-GGGR---PQA-LPPA-KGPGAPCMEGLLAPLGL
XP_007533646.1/1-308  T-CYATAALP---SSKGGS--SRPEQ-GQGH----KS-RPPV-QGPGVPAMEGFLTPLGL
XP_006171066.1/1-313  T-DPRPSAVT-ATAPLGEASSTGPSR-DRSR--RSKS--PPA-TGPGAPPREGLLAPLGL
XP_008563951.1/1-314  I-NSRPSVVT-ATVPLATARNTSPSL-GGTR--RPKA-LPPV-KGPVAPPREGLLAPLGL

XP_012885722.1/1-303  LAF------LTLAVATLYGLTRATPEQ
XP_042522029.1/1-303  LAF------LTLAVATLYGLTRAIPEQ
XP_048190559.1/1-317  LVPLSLLALLTLAVATLYRFSPSTPQQ
XP_005326927.1/1-314  LAF------LTLAIATLYGLSLATPGQ
XP_027789484.1/1-314  LAF------LTLAIATLYGLFLATPGQ
XP_015342756.1/1-314  LAF------LTLAIATLYGLFLATPGQ
XP_046287496.1/1-314  LAF------LTLAIATLYGLFLATPGQ
XP_026239674.1/1-314  LAF------LTLAIATLYGLSLATPGQ
XP_047421155.1/1-314  LAF------LTXAIATLYGLSLATPGQ
XP_008851470.1/1-312  LAF------LTLVVATLYGLFLASPGQ
XP_038178559.1/1-313  LAC------LTLAVAILYGLFLASPGQ
XP_041532851.1/1-313  LAC------LTLAVAMLYGLFLASPGQ
XP_005348018.1/1-313  LAC------LTLAVAMLYGLFLASPGQ
XP_048278978.1/1-313  LAC------LTLAVAILYGLFLASPGQ
XP_028742756.1/1-313  LAF------LTLAVAILYGLSLASPGQ
XP_006978349.2/1-313  LAF------LTLAVAILYGLSLASPGQ
XP_036050119.1/1-313  LAF------LTLAVAILYGLFLASPGQ
NP_001020160.1/1-316  LTF------LTLAIAVLYGIFLASPGQ
XP_032766590.1/1-316  LTF------LTLAIAVLYGIFLASPGQ
XP_028612526.1/1-314  LTS------LTLAIAILYGLFLATPGQ
XP_021063240.1/1-316  LTF------LTLAIAVLYGLFLVSPGQ
NP_001012236.1/1-314  LTL------LTLAIATLYGLFLASPGQ
XP_004662083.1/1-314  LAF------LTLAVAMLYGLSLVSPGQ
XP_004833998.1/1-313  LAF------LTLAIATLYGLSLATPGR
XP_004642200.1/1-313  LAV------LTLAIATLYGLFLTTPGQ
XP_005006676.1/1-314  LAF------LTLVIATLYGLSLAAPGQ
XP_016005330.1/1-314  LAL------LTVAVATLYGLSLSTPEQ
XP_020033284.1/1-307  LAF------LTLALATLYGLSRTTPAQ
XP_002713390.2/1-314  LAF------LTLAVATLYGLSLATPGQ
NP_338599.1/1-314     LAI------LTLAVATLYGLSLATPGE
XP_030865682.1/56-369 LAV------LTLAVATLYGLSLTTPGE
XP_019489946.1/28-341 LAF------LTMALATLYGFSLATPGQ
XP_003504288.2/31-343 LAF------LTLAVAMLYGFFLASPGQ
XP_041617760.1/26-339 LAF------LTLAIATLYGLSLATPGQ
XP_021519040.1/31-344 LTF------LTLAIAILYGLFLASPGQ
XP_005075027.2/49-361 LAF------LSLAVAMLYGLFLASPGQ
XP_034380941.1/31-345 LTF------LTLAIAILYGLFLASPGQ
XP_021028672.1/31-339 LTL------LTLAIATLYGLFLASPGQ
XP_031201661.1/31-343 LTF------LTLAIAILYGLFLASPGQ
XP_005410208.2/46-359 LAF------LTVAIAMLYGLSLATPGR
XP_011836379.1/75-388 LAV------LTLAVATLYGLSLAAPGE
XP_002802855.1/75-388 LAV------LTLAVATLYGLSLAAPGE
XP_021790135.2/75-388 LAF------LTLAVATLYGLSLAAPGE
XP_010613946.1/61-374 LAF------LTLAIATLYGLSLATPGK
XP_008969971.1/30-343 LAI------LTLAVATLYGLSLATPGE
XP_032145606.1/61-374 LAV------LTLAVATLYGLFLAAPGE
XP_017370496.2/61-374 LAV------LTLAVATLYGLFLAAPGE
XP_025844597.1/60-373 LAF------LTLAIATLYGLSLATPGQ
XP_008056448.1/60-373 LAF------LTLAVAMLYGLSLAIPGE
XP_044109569.1/58-370 LTF------LTLALAMLYGLSLATPGQ
XP_007472252.1/55-368 LAF------LTLAVATLYRLSLAIPGQ
XP_020771641.1/41-355 LAF------LTLAVATLYGLSLAIPGQ
XP_043741794.1/48-362 LAF------LTLAVATLYGLSLAIPGQ
XP_043298324.1/48-362 LAF------LTLAVATLYGLSLAIPGQ
XP_004581799.1/2-312  LAF------LTLAVATLYELFLAPQGQ
XP_040850346.1/2-311  LAF------LTLAVATLYELFLAPQGQ
XP_024211227.1/1-314  LAI------LTLAVATLYGLSLATPGE
XP_002813830.1/1-314  LAI------LTLAVATLYGLSLATPGE
XP_012352527.1/1-314  LAV------LTLAVATLYGLSLATPGE
XP_011794556.1/1-314  LAV------LTLAVATLYGLSLAAPGE
XP_032017557.1/1-314  LAV------LTLAVATLYGLSLATPGE
XP_033062185.1/1-314  LAV------LTLAVATLYGLSLAAPGE
XP_013977676.1/26-339 LAF------LTLAIATLYGLSLATPGQ
XP_010368722.1/1-314  LAV------LTLAVATLYGLSLAAPGE
XP_023087195.1/1-314  LAV------LTLAVATLYGLSLAAPGE
XP_011888942.1/1-314  LAV------LTLAVATLYGLSLAAPGE
XP_025233071.1/1-314  LAF------LTLAVATLYGLSLAAPGE
XP_005547076.2/1-314  LAV------LTLAVATLYGLSLAAPGE
XP_011737524.1/1-314  LAV------LTLAVATLYGLSLAAPGE
XP_007982312.1/1-314  LAV------LTLAVATLYGLSLAAPGE
XP_010335364.1/1-314  LAV------LTLAVATLYGLFLAAPGE
XP_008979843.1/1-314  LAV------LTLAVATLYGLFLAAPGE
XP_012323071.1/1-314  LAV------LTLAVATLYGLFLATPGE
XP_012626631.1/1-314  LAF------LTLAIATLYGLSLATPGQ
XP_012503813.1/1-314  LAF------LTLAIATLYGLSLATPGQ
XP_045386284.1/1-314  LAF------LTLAIAMLYGLSLATPGQ
XP_003800608.1/1-314  LAF------LTLAVAMLYGLSLATPGQ
XP_046517666.1/1-314  LAF------LTLAVATLYGLSLVTPGQ
XP_014682120.2/1-314  LAF------LTLAVATLYGLSLVTPGQ
XP_005600757.1/1-314  LAF------LTLAVATLYGLSLVTPGQ
XP_014647155.1/1-314  LAF------LTLAVATLYGLSLATPGQ
XP_007168869.1/1-314  LAF------LTLAVATLYRLSLAIPGQ
XP_036723894.1/1-314  LAF------LTLAVATLYRLSLAIPGQ
XP_004283946.1/1-314  LAF------LTLAVATLYRLSLAIPGQ
XP_026954398.1/1-314  LAF------LTLAVATLYRLSLAIPGQ
XP_004312851.1/1-314  LAF------LTLAVATLYRLSLAIPGQ
XP_022428974.1/1-314  LAF------LTLAVATLYRLSLAIPGQ
XP_024607157.1/1-314  LAF------LTLAVATLYRLSLAIPGQ
XP_047629439.1/1-314  LAF------LTLAVATLYGLSIAIPGH
XP_020926287.1/1-314  LAF------LTLAVATLYGLSIAIPGH
NP_776900.2/1-315     LAF------LTLAVAMLYGLSLAMPGQ
XP_010850211.1/1-315  LAF------LTLAVAMLYGLSLAMPGQ
XP_005909403.1/1-315  LAF------LTLAVAMLYGLSLAMPGQ
XP_019840380.1/1-315  LAF------LTLAVAVLYGLSLAMPGQ
XP_006065231.2/1-315  LAF------LTLAVAMLYGLSLAMPGQ
XP_017922514.1/1-315  LAF------LTLAVAMLYGLSLAMPGQ
XP_010977039.1/1-314  LAF------LTLVVATLYGLSLPDPGS
XP_040102938.1/1-315  LAF------LTLAVAMLYGLSLAMPGQ
XP_004023447.4/1-315  LAF------LTLAVAMLYGLSLAMPGQ
XP_006220391.2/1-314  LAF------LTLVVATLYGLSLPDPGS
XP_006174247.2/1-314  LAF------LTLVVATLYGLSLPDPGS
XP_011373670.1/1-314  LTL------LTVAVATLYALSLATPEQ
XP_039693602.1/1-314  LTL------LTVAVATLYALSLATPEQ
XP_006909117.1/1-314  LTL------LTVAVATLYALSLATPEQ
XP_036905712.1/1-314  LAL------VTVAVATLYGLSPATPGQ
XP_036984293.1/1-314  LAL------VTVAVATLYGLSPATPGQ
XP_024421554.1/1-314  LAL------VTVAVATLYGLSLATPGQ
XP_028374337.1/1-314  LAL------VTVAVATLYGLSLAAPGQ
XP_036122390.1/1-311  LAL------LTVAIATLYGLSLATPGQ
XP_016058302.1/1-313  LAL------LTVALATLYGLSLAAPEQ
XP_036733988.1/1-308  LAF------LTLAVATLYGLSLATPGQ
XP_036189557.1/1-309  LAL------LTVALATLYGLSLGSPKQ
XP_006770637.1/1-278  LAL------LTVALATLYGLSLGSLEQ
XP_008155941.1/1-309  LAL------LTVALATLYGLSQGSPEQ
XP_036288246.1/1-302  LAL------LTVALAVLYGLSQGSPEQ
XP_019579503.1/1-313  LAF------LSVAIATLYGLSLATPG-
XP_032988942.1/1-314  LAF------LSVAIATLYGLSLATPGQ
XP_027980064.1/1-314  LAF------LTLALATLYGLSLATPGQ
XP_027439307.1/1-314  LAF------LTLALATLYGLSLATPGQ
XP_025740584.1/1-314  LAF------LTLALATLYGLSLATPGQ
XP_004399250.1/1-314  LAF------LTLALATLYGLSLATPGQ
XP_035935296.1/1-314  LAF------LTLALATLYGLSLATPGQ
XP_034854059.1/1-314  LAF------LTLALATLYGLSLATPGQ
XP_021542719.1/1-314  LAF------LTLALATLYGLSLATPGQ
XP_006750724.1/1-314  LAF------LTLALATLYGLSLATPGQ
XP_032268563.1/1-314  LAF------LTLALATLYGLSLATPGQ
XP_032174682.1/1-313  LAF------LTLALAMLYGLSLATPGQ
XP_004760784.1/1-313  LAF------LTLALAMLYGLSLATPGQ
XP_022354199.1/1-313  LAF------LTLALAMLYGLSLATPGQ
XP_047550817.1/1-313  LAF------LTLALAMLYGLSLATPGQ
XP_032723850.1/1-313  LAF------LTLALAMLYGLSLATPGQ
XP_045846024.1/1-313  LAF------LTLALAMLYGLSLATPGQ
XP_008702046.1/1-314  LAF------LTLALATLYGLSLATPGQ
XP_002926073.2/1-314  LAF------LTLALATLYGLFLATPGQ
XP_042834790.1/1-314  LAF------LTLAIATLYGLSLATPGQ
XP_042785173.1/1-314  LAF------LTLAIATLYGLSLATPGQ
XP_019272252.1/1-314  LAF------LTLAIATLYGLSLATPGQ
XP_006928782.1/1-314  LAF------LTLAIATLYGLSLATPGQ
XP_025772236.1/1-314  LAF------LTLAIATLYGLSLATPGQ
XP_030162536.1/1-314  LAF------LTLAIATLYGLSLATPGQ
XP_047696628.1/1-314  LAF------LTLAIATLYGLSLATPGQ
XP_045348781.1/1-314  LAF------LTLAIATLYGLSLATPGQ
XP_029775003.1/1-314  LAF------LTLAIATLYGLSLATPGQ
XP_039084097.1/1-314  LAF------LTLAIAMLYGLSLATPGQ
XP_037706180.1/1-314  LAL------LTLAVATLYGLSLGAPGQ
XP_004452010.1/1-314  LAF------LTLAIATLYGLSLATPGQ
XP_006873698.1/1-308  LAF------LTLAVATLYGLSLSMPGQ
XP_007953481.1/1-314  LAF------LTLAVATLYGLSLATPGQ
XP_004704037.1/1-311  LAF------LTLAVAMLYGLSLVTPGQ
XP_010588136.1/1-314  LAF------LTLAVATLYGLSLATTGQ
XP_004368549.1/1-314  LAF------LTLAVATLYGLSLATPQP
XP_006893085.1/1-314  LAF------LTLAVATLYGLTLAMPAQ
XP_004676264.1/1-314  LAF------LTLVLAILYRLSLGTPG-
XP_037384456.1/1-313  LAF------LTLALATLYGLFLATPE-
XP_004615332.1/1-315  LAF------LTLAIATLYGLSLATPGQ
XP_017524818.1/1-308  LAF------LTLAVATLYGLSLATPGQ
XP_007533646.1/1-308  LAL------LTLAVATLYGLSLATPGQ
XP_006171066.1/1-313  LAF------LTLAIATLYGLSLATPGQ
XP_008563951.1/1-314  LAF------LTLAVATLYGLSLATPGQ
